# Supplementary material for: Integrated transcriptomic analysis reveals dysregulated immune infiltration and pro-inflammatory cytokines in the secretory endometrium of recurrent implantation failure patients
Source: Life Med. 2024 Oct 21;3(5):lnae036. doi: 10.1093/lifemedi/lnae036 (PMC11749484; doi:10.1093/lifemedi/lnae036)
Supplement: lnae036_suppl_Supplementary_Tables_S2 [file lnae036_suppl_supplementary_tables_s2.xlsx]

## Sheet: Up-regulated
Table S2. Genes with altered expressions identified in each cohort (RIF versus CTRL)
GSE26787	GSE58144	GSE71331	GSE92324	GSE103465	GSE111974
PADI1	PLUNC	RERGL	SLC16A6	SNORD89	MARK2
SLX4	AP2B1	SLC26A7	HMGCS1	PRM3	ACTB
LRRC25	PPAP2C	NELL2	PAX2	IRAK1BP1	SMG5
CCDC57	C22orf27	ACTG2	ANK3	TP53TG5	PAPOLA
HTR6	TSPYL6	IGSF11	NEDD9	ZMYND11	USP33
CHAD	AP004289.2	ROBO2	LYRM5	BMS1P4	GMEB2
ZNF414	SHANK1	FGF14	CSRP2	SNORA40	USF2
FAM178B	SLC5A4	KCNIP1	HSPA4L	TAS2R5	RGPD6
PICK1	LRRC53	F2RL2	DHRS7	BEND5	TMED4
AC008088.4	RPP25	CCL21	SQLE	CIR1	CIZ1
C19orf45	RPS3	SERPINB9	SLC7A1	CCR7	TLK2
MATN4	NCOR1	CCDC102B	SNX30	SNORA54	GTPBP5
ITPKB-IT1	VPS29	BEND5	SOX7	RDH8	LATS1
GPR156	PGRMC2	TBX1	NUP153	SLC10A4	EVX1
FBXO44	PPCDC	MAFTRR	LOC654042	GDNF	ROCK2
NXPH4	XPO6	AC037487.1	ATP6V1H	HP1BP3	RBM47
SYNGAP1	RP11-129B22.2	AC012184.3	HLA-DOB	TYW1B	C19orf22
ZNF625	SOCS7	EPHA7	NALP5	WDR52	UCP3
LOC283194	PCDHGC4	ITGA8	ECHS1	APLF	LOC100506214
GOLGA6A	C17orf101	TEX55	GPR37	FRRS1	ZBTB2
AOC4P	RP11-770G2.3	IL34	LOC646723	LAX1	DLGAP4
BTNL3	IL1RL2	KLHDC1	TMEM144	SDR9C7	CTSZ
JSRP1	HTR3A	LINC01927	LOC645682	LLPH	ADD1
E2F1	IL1RAPL2	MEGF10	ATP6V0E2	SNORA41	PHF8
YTHDF3-AS1	OR52I2	ESRRAP2	SEC14L1	DNASE2B	WIBG
FANCE	KIR2DL1	PLCL1	UCK2	C1orf64	ATXN3
TRPM2	C21orf88	RNF144A	CPT1A	TMEM176A	PDZD8
CEACAM19	ZNF444	C6orf163	DHCR7	HTR1B	NCOA4
GRPR	ACER3	KIT	CDC14B	HAVCR1	ARHGAP32
IQGAP3	N4BP1	GCNT2	QPRT	WDR63	PBX2
RP11-25I15.3	C14orf118	AL592158.1	OPRK1	HMX3	C17orf80
RP11-1277A3.1	GRPR	CD36	SLC4A7	WDR25	LOC286109
AC073321.4	AP000787.1	AC016708.1	SOX17	CACNA1S	EPC1
NANOS3	STAP1	AL157786.1	TSC2	LRRC17	RALBP1
CYP11B2	POLDIP3	FREM2	ITGB8	DAAM2	EHF
VSIG10	C3orf65	RPP30	FRAS1	OR9H1P	ZBTB48
CCDC13	TTC34	NPAS3	SORBS2	ELANE	MED16
GRIN2C	SBK2	CCDC171	NR4A2	RLN2	FAM21C
FOXH1	TMEM192	SLC16A1	SYNJ2BP	PRHOXNB	CCDC71
TEX22	ZNF146	AC016723.1	UGT8	CD37	FNIP1
COL9A3	C1orf52	NUDT16	ACAT2	EN1	CDK3
RP11-440L14.3	RP11-460B17.3	AL445985.1	ATP1B1	C9orf29	XLOC_012794
KCNIP2-AS1	GABRA2	AC016716.2	FAM13C1	OR6M1	AGAP1
KMT2E-AS1	RP11-185E12.2	AC010975.1	EPHB3	SPANXD	LRRC37A2
MUC6	RP11-453N3.4	PIP5K1B	MOSC2	TAF1D	LOC728323
ITGA9-AS1	RAB40AL	SNORD108	PSPH	NKX6-2	XLOC_l2_013242
TRIM65	SLCO1A2	WEE2-AS1	LOC440459	CALML3	ZC3H7B
FOXP3	AL591684.1	CHST9	SLC24A4	OR2M1P	MIR17HG
HDGFL1	ASAH2C	AC129492.3	NEK1	ELP1P	PUM2
MYOD1	RP11-796G6.1	AC009090.1	MEGF10	SNORA3	FBXO42
RP1-192P9.1	PLOD1	PIK3C2G	ZNF750	NCRNA00219	EXOC4
LINC00857	RP1-90L6.2	C1orf141	YARS2	GPR32	HOXA6
ZACN	RP11-12M9.4	AC105760.1	PLCH1	C16orf82	ALCAM
ARIH2OS	SMARCD2	AC024337.1	MPHOSPH10	NPY6R	LOC100129447
CNTFR	PPP5C	ZBTB20-AS3	PLEKHG1	ZNF480	KIAA1958
IFT122	ZNF134	BCHE	UNC5B	DAPK2	RPL23P8
WDR31	CCDC102B	PPARG	HADHB	CTAG1A	YPEL4
C8orf66	GCK	PCDH19	ALAD	FAM125A	PTBP3
TCP11L1	TM9SF2	LRRC17	Septin 4	OR2B6	LOC100134663
EGR4	FRMD1	AC091132.1	BANK1	TCL1B	CENPC1
BC030152	BICD2	MAP2K6	PXMP4	XIRP2	KLHL28
OR12D2	C1orf180	IL33	CKB	C16orf88	MCAT
LOC102725017	COL9A1	AP002414.2	FMO5	AKNAD1	XLOC_011521
AQP5	TMEM40	SAMD13	CLCN5	GPR75	2023-09-09
BC044596	PDCD1LG2	ADAM21	STXBP6	C11orf65	BCL2L2
MAGOH2	USP31	ASPRV1	NLRP5	SULT6B1	CNOT1
EPHA5-AS1	ZNF510	AL589990.1	RAD54B	RAD52	ZNF486
FMO1	CLEC2A	CYP4X1	GNG11	LANCL3	LOC113230
ZFHX2	AC023271.3	TMEM132B	SLAIN1	CDK6	MGA
FAM71A	EP300	SOX5	ALPL	ENDOU	HOXB3
TBKBP1	NHLH2	C8orf34	LOC647954	NPB	NADKD1
FAM86B3P	PIN1P1	AC009879.3	TTC21A	PHF14	C22orf43
CDRT15	ARFRP1	NAV3	LOC641983	CPNE9	DYTN
CCL19	KDM3A	AC007619.1	LOC284422	RAET1K	FRYL
LINC00557	RP11-141E13.1	ZNF528	LOC644743	TCP11L2	FAM83B
SLC22A18AS	OR5J1P	MAB21L3	ACP6	DBP	MARVELD2
PSG11	RPN2	DUOXA1	KCNJ2	RBMX2	MIER3
ZNF653	DDX31	AC022087.1	CLIC3	PRRG2	NARFL
LOC101927699	LEP	PLA2G4D	KCNK13	KIAA1731	OR2M7
HSPA1L	AC005609.17	MUC7	GGTA1	IGLV1-44	SLC2A10
CDX1	SPECC1L	HLA-DOB	ALG13	NRAP	ALDOA
AC007292.3	AC004070.1	ATP12A	C9orf140	SNORA12	SRCAP
RGS12	CREB3	LINC02604	AHCYL2	GJA9	IPMK
LOC101928196	NKAPP1	CCDC120	SPINT3	LEKR1	ATF6B
ZNF425	VPREB3	SMAD9	BAG5	FLJ42280	OSR2
RSPH6A	TTPAL	PIWIL2	CYP2J2	POMZP3	DIAPH2
GPR132	KCTD2	AC027306.1	MAP2K6	CCDC34	Q9N083
ADAT3	KLK9	THEM4	TMEM132C	LOC653513	RAB1B
GOLGA6L2	A4GNT	GMNC	CKMT2	IGHG3	FAM48B1
EGR2	TERC	ADAM22	TFPI2	SEZ6	GALK1
FGF6	MTG1	TESMIN	PTH2R	ATOH1	GTF3C5
RP11-619L12.4	RP11-380J14.1	PER2	MTL5	GABRR2	MOCS3
WFDC6	PZP	ANK3	WNK4	SNORD67	LOC728054
HNF1A	TTLL6	CLEC1A	LNX2	OR51B6	GALNT10
RP11-314N13.3	NSUN4	SOX6	IDH1	BARX1	HOXB8
PTOV1-AS1	TTTY6	FAM169A	PECI	LMTK3	AMN
TADA2A	PACSIN2	FZD3	GP2	C14orf177	SCARNA9
TTC6	LCE4A	SEMA6D	ZNF589	ZC3H11A	LOC100289019
SLC5A10	IL26	SLC25A35	SLC25A38	GDF11	FKRP
CNGB1	CEL	EHF	OCIAD2	APOL5	CAMKK2
SCN5A	C9orf153	AC022034.3	SCD5	FAM133A	SIRT7
NCR2	TMED8	RPS20	PTGS2	PCDHGB6	WWC1
FBXL8	CCNT1	ZP2	FAM155B	GRIN2C	FBXL15
RNF214	LMOD2	AP001160.3	LONRF3	DBX1	LOC153684
KIAA1161	SUSD3	POU2AF1	NDRG2	STH	BDNF-AS1
IGKC	ZNF121	ACADL	MRPL3	C15orf51	C12orf51
PTGIR	RP11-431M7.3	AL035701.1	SLCO3A1	CCDC105	SRSF6
ZNF503-AS1	RP11-27I1.2	KLHL31	BTAF1	OR4C16	NOXA1
LINC00482	CD300LD	SLAIN1	STEAP4	C20orf96	LRRC37A3
NXNL1	CABLES1	AC093865.1	NUDT16	CCDC30	XLOC_004774
IL9R	AC105339.1	BTAF1	LOC650114	C5orf55	TRMT2A
LINC00967	OR5B12	TRAPPC13P1	EYA1	PLA2R1	C19orf39
CASR	BAIAP2L2	ATG10	TMEM131	OR6C74	PLEKHG7
GAREML	CTD-2339L15.1	CCN3	XDH	C18orf49	XLOC_009339
ASPDH	GAB4	AC090983.2	ARSG	LOXL3	LOC653075
TLR6	KCTD17	CCDC38	SEMA3G	IL4I1	CRYBG3
DES	ECD	ZNF320	SLC39A14	RALGAPA2	XLOC_013475
LRRC16B	CYB5D2	ADAMTS8	FAM124B	C2orf77	ABCA2
ADM2	TNKS	AC129492.2	OFD1	NKX2-3	SOX6
TMEM104	ONECUT3	PRR15L	XK	CHIT1	C2orf29
HIST1H3G	ABCD1	ALDH6A1	ABCA2	C12orf42	TSHZ1
MYRFL	RP1L1	AL392023.2	ORAI2	RPF2	ZDHHC9
AF131215.8	ZNF205	NIPAL1	PCDH7	PPP4R1L	WASF1
LRRC45	PPM1J	FAM214A	MFSD6	AMPD1	NUDT22
ZNF446	GNMT	ZSCAN32	HEY1	IPMK	SIPA1
ESX1	HSPA6	AC107375.1	TRPM6	OR4C11	KCNC3
ANHX	MED30	RGMB	ATG16L1	NCRNA00158	ZNF468
RP4-657D16.3	ERCC2	DGKB	LOC100131447	NOBOX	HIF3A
TMEM106A	SEC13	KREMEN2	ATP6V1G1	NOG	PWWP2B
SMYD1	CYSLTR2	PPM1H	SLC7A4	NLRP5	CYB561
LOC101930657	PLEC	FAM13A	METAP1	FAM71C	NAGLU
ZNF710	ADCK3	AC100786.2	GATA2	TCF23	MED18
DDX11L2	HIVEP3	MTURN	RAMP2	TRAF3IP1	GCFC1
LINC00930	AIM1L	AL137793.1	MORC4	LDHC	MLLT4
SLC16A1-AS1	LACTB	AC022364.1	MERTK	NPPC	UBA7
AC005162.4	GLI2	RABGAP1	DGKD	CDH20	CAPS
FZR1	LCN10	AC015849.5	SLC35B3	POLH	LOC650368
ADAM21	AKAP3	RELN	LOC645323	ARHGAP44	SRRM2
WDHD1	VDAC1	QRSL1	CTNNA2	ABCC6P1	GTPBP3
EEPD1	ADH5P4	DENND2C	LOC642252	LOC100507741	USP32P2
KCNN2	PPP2R3C	ANAPC4	ABCG1	SLC22A11	VLDLR
MIR302B	PDHA2	FAM124B	UBE2E3	TMEM145	C20orf96
LINC00320	C15orf55	RPS6KA5	PRR15L	BAT1	RSC1A1
SEC24B-AS1	EMR2	AC106820.4	LOC100130476	DNAJC28	EDA
ABHD8	AC092535.3	LINC02190	KIAA0564	CA3	XLOC_006814
LOC100288675	MKS1	EAF2	STX18	LOC100507279	DDX17
PRELID2	RP11-8J23.1	PART1	LOC100130506	GRXCR2	HAGH
TMEM132D	AL161915.1	KCNN3	CAPN6	TEX13A	TOMM20L
SEMA5B	CH25H	AC106028.3	FSBP	HERC2P4	DTX2
FAM83G	RP11-576D8.4	FRRS1L	MALT1	CD160	GPR125
LOC100130691	MYL7	GP2	CYP26A1	KAP2.1B	BTC
CCL23	TEX261	GNG11	SERPINB5	IL20	IRF6
ARRDC3-AS1	RP11-416K24.2	RAMP2-AS1	LOC100129878	NPM2	C4orf42
TNFRSF9	IBSP	LINC02320	EPN3	ZNF727	SYTL1
MMP28	PRKACG	BMPR1B	IQGAP2	OR10G2	NAF1
RP11-1114A5.4	TLN2	OR7C1	ST6GALNAC1	EDAR	LOC286071
PRR7	CPSF4L	CCDC181	CREB3L1	ATP4A	HECTD3
ZNF675	GOLGA2	ALKAL2	GSN	RETN	NME3
SLC22A17	ZNF749	TEC	ADIPOR2	CYP4F22	ANKRD36B
RP11-250B2.3	VAV2	AC090579.1	MICALCL	GRIN3A	VILL
TESK2	RP11-420G6.4	RNF183	STRBP	RNF133	TCF7L1
DPF1	KRT12	SOX17	SPATA5L1	C1orf170	HEBP2
CNFN	AC233282.25	AC124854.1	SLC35E3	H2BFWT	TSC2
RNF2	IPMK	AP001207.3	FRAG1	FAM184B	PVRL4
ERN2	DCAF4L1	KCNA3	SLC29A2	PROX2	LENG9
DOT1L	BCAS3	KCNG1	SAMD13	ALS2CR12	CMTM8
PLEKHG4B	HOXA13	HMBOX1	CDK5R2	C1orf89	ZKSCAN1
FBXL19	FAM188B2	BRWD1-IT1	DFNB31	BFSP2	MAML3
SPRY4-IT1	HAR1A	FRYL	PLD6	C2orf57	COL23A1
PRSS22	OR52K2	LINC01764	TMEM184A	KCNH4	UGGT1
PPIL2	CUL9	NDRG2	PLCB1	MTMR9L	PLEKHH3
RHD	AC025917.1	LRMDA	PTK6	RGSL1	AXIN2
HIST1H2BN	PAK4	CERKL	SIDT1	PSORS1C2	ALDH1L2
LRRC36	PTTG1IP	AC073050.1	HPCAL4	LRRC26	LOC100507311
ZNF609	CTD-2509G16.1	2023-09-04	DTNB	USP41	LOC729513
LOC100507564	BRS3	SLC4A7	PKP2	PTPN11	ANP32A-IT1
SLC25A21-AS1	FAM35B	AC002076.1	TM4SF4	VWA2	XLOC_007398
FCGR2B	RXRG	AC004982.1	EAF2	NRK	RAB11FIP4
ZNF254	FGFR4	SDK2	KRT8	CA10	FBXW5
ZNF223	VN1R4	AL138962.1	SUOX	FLJ16124	FAM107B
RASAL1	CDC37	MYOCOS	NFIA	MRPL20	LOC729799
DGCR14	KRT3	CCNA1	LOC100129034	BLK	MMP15
PDXDC1	RP4-539M6.14	RFESD	SORD	MYL2	SLC25A29
ADIG	F13B	CCT5	STK39	LOC729467	C19orf20
ZNF528	FABP5P3	LINC01612	NUDT9	GPR50	LOC100652913
TPTE2P5	RP11-94H18.3	OR7A5	ACSL5	KDM4A	DSG2
C11orf16	LHX1	FMO5	GMPR	NKX6-1	LOC100134391
FAM71E1	TGFBR3	AC132872.1	ACSM3	KCND3	SDK1
LOC102723809	FAM71A	PLCB1	LOC149501	TRAF2	TUBGCP6
CINP	SECTM1	SEC24B-AS1	LOC100131132	CARD14	C2orf85
DTNB	EVPL	CCDC162P	RNF183	PPP1R14D	TNFRSF13C
IRF2BP1	PITX3	ACSS3	TMEM206	LRRC4C	KRTAP4-11
NPAS1	RP11-110H10.2	THSD7B	GLYATL2	LRRC69	SNORD89
TONSL	SELP	CCDC146	PPA1	PHF3	RABL2B
C17orf104	MEOX1	LINC01750	KRTCAP3	C10orf67	LRIG1
LINC01315	STX1B	ADH6	SLC9A2	SRRM5	PNPLA8
TMEM222	MRP63	KIF27	PPM1H	TADA2A	PRKAG2
DND1	HSFX1	ANKEF1	PGRMC1	RBM4B	LOC100505657
NFKBIE	RAC3	LINC00964	CMAS	SLC38A8	CDKL1
EVPL	UBR4	ACBD3-AS1	ADK	FBXO2	ARL17B
SOX15	EFCAB2	AC051619.4	C6orf199	STAC3	CDC14A
C19orf26	RIC8A	TXNDC16	ANO10	CADM4	RNF31
WIPF3	MAGED2	AC005725.1	INSL5	HIST1H1A	BCAM
KIAA1328	MAPK14	ZNF619	PAM	C19orf71	XLOC_007489
IPMK	THG1L	AHCYL2	ADARB2	KPNA5	RASSF7
UBL4A	ZNF500	AC087273.2	MCEE	C19orf38	ST3GAL3
SPRR2B	OAS1	AC083843.3	LOC441086	SATL1	CUEDC1
NEU4	RP11-292B8.1	ZNF487	SLC39A8	IGHD	CPT1A
PLIN5	S100A7L2	CDH9	CYB5R2	C10orf120	SNORA16A
PAXIP1OS	NIPAL4	SEMA3G	LOC440829	LOC100128292	MUC1
RAMP2-AS1	RP11-2B6.1	CXADR	MYO10	CEACAM8	XLOC_l2_005350
HAB1	OGDH	ANK3-DT	EPB41L4B	OR8G2	SHROOM1
LOC100505501	ITGA8	KCNJ5	LOC731007	DIO2	CBLC
ZNF628	RP13-685P2.5	SVIP	NFIB	OR8I2	MSTO2P
LOC100129917	MBTPS2	USP53	DUOXA1	IGHG1	XLOC_008828
NSUN4	HLX	CTH	PIP5K1B	SNORA52	S100A5
ZNF316	TNNT3	PCDH7	NRCAM	A4GALT	C4orf33
CTNNBL1	ELOVL7	ZNF425	PLA2G4F	IQCJ	CHKA
C7orf43	UBL4A	EDN3	GRTP1	DNAH8	LOC100289455
NADK2	ZDHHC11B	TMEM144	PDE9A	ZNF830	SAMHD1
ENO1-AS1	TULP1	ANKUB1	ELP3	CAMK2N1	VASP
KAZALD1	QSOX2	PATJ	MFSD3	C1orf114	SNORD64
SLC20A2	PRR20B	PKHD1L1	C2orf15	XAGE2	CEP350
TNRC6C-AS1	UBE2E1	CNTN3	KBTBD3	LCE3A	UNC13D
LOC100130987	ZDHHC11	GLT8D2	LOC399965	CDC5L	FAM150B
FLJ37035	GPR148	SLC16A9	HEATR7A	SNORA76	NIPAL1
SLC17A9	CRYGD	AC068152.1	CERKL	NECAB2	LOC100132287
AP006222.2	RP11-659P15.1	MIR600HG	SLC12A6	PIWIL3	HOXB5
ZNF566	NUBP1	KCNS3	ABCA5	TTTY8	PPTC7
NDUFB2-AS1	RP3-403L10.3	FRAS1	GORASP1	UPF0639	GATA2
PRR5L	IQCF2	AL078599.2	CECR1	GDF5OS	SHROOM3
ICK	AD000671.3	SLC7A13	RAB15	C20orf144	TFCP2L1
ZNF85	SIT1	AARS2	C5orf34	OR51F2	XLOC_001080
NRG1	AC010332.1	METAP1	SLC35F2	GLP2R	SCARNA2
PIGQ	RP11-146N23.1	DYDC2	BCKDHB	DENND1C	XLOC_005981
FAM53C	CDK8	SCD5	PANK1	FKBP1AP1	AMD1
SH3D21	PLA2G6	PXMP4	HOXB4	KRTAP5-1	XLOC_002354
OTUD6B	C20orf144	DCAF15	FSD1L	ADAMTS20	XLOC_006973
ZNF682	AC011443.1	AC005692.2	C4orf33	LOC348021	THAP4
TTBK1	ACVR1C	AC008637.1	CDC14A	EME2	NOS1
ZNF527	RP11-432M8.12	LINC01133	C18orf1	GSTA2	SPATS2
BMP7	RP11-631M21.2	CYP26A1	MARK1	CALY	XLOC_001417
FOXK2	AC025260.3	REPS1	FLJ40504	TRBC2	LOC100132247
ACAD10	CEACAM6	AC096719.1	OXCT1	CT47A1	DPEP3
FAM83F	CA7	CDC14A	PHB	CWC27	DOCK5
NEU3	CTD-2224J9.2	AC114490.3	C4orf37	SNORA74A	NBEAL2
C17orf67	SYTL5	KCNG3	RGMB	LRRC20	LCN12
SHPK	RP11-364F11.1	PABPC4L	SPIN2B	NCRNA00235	LOC100130000
CCDC88B	SPRED3	KAZALD1	HSPC159	PODXL2	OPHN1
LOC100129098	KRTAP10-7	AC009495.2	PEA15	KAAG1	RNU105A
CHRNB1	KRT75	MUC15	VLDLR	GSC2	CNTN3
SLC39A2	RP11-77G22.2	SPEF2	EPHA1	NPFFR1	CENPT
AC009120.6	KIR3DX1	KIAA0232	MPZL2	GLB1	XLOC_l2_001971
AC004941.5	CBFA2T3	COG6	TRIM2	HCRTR1	SRGAP2P2
NXPH3	DUPD1	ZNF578	WDR51B	FAM136B	TMPRSS9
LIN7C	RP11-216L13.8	ZNF662	KRT18P13	LRSAM1	ARRDC1
AP5B1	RP11-340I6.1	SPICE1	PIGO	RGS7BP	XLOC_003849
SLC9A3R2	IL18BP	AC008267.5	FDFT1	NAT8	LOC283728
BNIP2	CLSPN	ARIH2OS	NQO1	FLJ10661	ABO
FOXRED1	SRRT	TRPS1	SMAD7	MSGN1	ATP2B2
NARFL	RAPGEF6	SPINK13	AGMAT	PAK7	PLEKHM1
HAPLN3	CTA-373H7.7	ZNF610	DUOX1	CCDC162	RNF183
AAGAB	CCL4L2	AL137847.1	TSPAN13	UBE2NL	GPR135
DSCR10	C20orf201	SFRP4	DEAF1	DEFA5	LOC100128653
SPHK2	HSP90AA5P	HERPUD1	LOC645885	LOC100133106	LOC389906
CCDC40	CICP6	IFNGR1	SORT1	LOC100293612	LIPN
BRWD1-IT2	SYNPO	ZNF750	INA	SNORA71D	KRT19P2
SAMD15	RP4-617C6.1	FANCB	SERTAD2	SLC17A4	CDR2L
UBXN7-AS1	DDX19B	AL590652.1	ANKS1A	C20orf186	SYT14
EIF2B4	RPL7AP8	PLCH1	NEUROG2	SP9	HEATR7A
LOC101927420	PSMB6	AP001266.1	MCF2L	SOX5	PNMT
THAP6	CAMK4	TGIF2LY	AXUD1	SLC7A4	BAIAP2
MORN4	RPL7AP26	FOXO3	NSBP1	SLFN14	RGS4
CYP1A2	CCDC85B	CTAGE7P	SGPP2	IL27RA	JUP
CLTCL1	ORAI3	SNX30	DCXR	GLI4	XLOC_011057
TTN-AS1	MRFAP1	CMYA5	ATP8B3	SH2D5	XLOC_l2_015760
LOC101927603	FBLL1	ABCA5	GK5	GHRH	SNORA40
ZNF569	SNORA53	APTR	ACSL3	GLTPD2	PAX2
CACNB1	SS18L1	KBTBD3	C9orf61	PRSS12	XLOC_l2_009882
LINC01089	G6PD	AC087463.1	SLC6A9	CYP4F24P	MEF2A
ZNF503-AS2	LPAR5	LINC02246	AIFM1	KIAA0020	PCYT2
C21orf58	AC016734.1	C20orf78	MOSC1	MORF4	ZNF524
KLK7	NLRP7	ZNF525	LNX1	SPINK13	RTEL1
ZNF74	AC012501.1	C10orf113	ZNF226	CMTM8	MCCC2
SLC46A1	ARL2	KBTBD11	PKHD1L1	AMN	FAM107A
BCAM	ANTXRL	SNORA15	ALDH6A1	ACTL7A	CLDN16
DOCK9-AS2	UHRF2	PPFIBP1	ALDH3B2	RPS4Y1	GATAD2B
RP11-715J22.6	AC125494.1	PGR	KAT2B	NKX2-2	XLOC_011429
B3GNT4	FGD2	AC005332.7	ZNF776	HPSE2	DDX3X
SYNE4	AC005773.1	SALL1	MSX1	INSL3	XLOC_004693
SIX5	HSD17B10	SERPINI2	TATDN3	C7orf72	XLOC_013064
CCDC24	KIR2DS4	AP000866.5	GJB2	LOC100294349	KRT8P12
ZNF319	AP000619.1	CTNNA3	GREM2	DPPA5	SLC25A10
DNA2	ATP5L2	TCFL5	PROM2	CCDC27	FAM174A
BIRC7	TMCO1	AC108941.2	AP3M1	HIST1H2AA	SELO
C1orf74	TAF5L	CEP70	GXYLT2	MNX1	ICA1
ARTN	CTD-2270N23.1	C6orf201	AK3L1	OVCH2	GP9
ADH4	RP11-609K12.2	SPATC1	TRAK1	SPACA4	MCC
ZNF691	FSCN3	AC005150.1	ALDH18A1	LOC100128644	LGR5
ZNF440	PRPF6	PDZD2	HEY2	C12orf63	PTPRM
ERG	RP11-542G14.1	AL136171.1	HPRT1	NCRNA00292	GPR157
UBE2Q2L	TMEM126B	AC074124.1	KIAA0251	PRR7	DUSP4
MED14	ZNHIT3	SMAD4	KIAA0232	SPATA21	TAS1R3
INPPL1	DSCR3	ANKRD37	C10orf11	PAX4	ZNF783
GAS2	AC024560.3	KRR1	SH3RF2	GFI1B	RNF19B
ZNF396	KLHL26	AL592430.1	NEBL	C9orf128	HOMER2
SIPA1L3	LSP1	ANGPT1	FBP1	ANKRD2	COX16
CBX2	RPS15AP40	ATP6V1G2	FBXO4	SILV	PLAGL2
ADCY5	PSMA1	AC003991.1	CITED4	SPRYD5	NUP153
ZBTB7B		CSRP2	CCBL1	LOC100510349	STOML3
ASB6		MCOLN3	ZCWPW2	OR4A15	TNNC1
RP4-545K15.5		HOXB4	KSR2	NKAPL	ENTPD2
RP11-54K16.2		KDM4A-AS1	ZDHHC11	CARTPT	ANK3
TAF8		HOXB5	BARD1	ABCA2	HOXB4
PRRG2		FAM66C	PRR15	CLEC17A	AVPR1A
ZNF76		WFDC8	HLA-DMB	PCDHA4	TREX1
LOC100133130		ZNF543	CYB5A	IRX2	MRPL42P5
FNIP1		CREB3L1	FBXO21	C1QTNF9	PGF
ZNF385A		AL359397.2	MAP2	PDCD1	TSPAN5
UBAP1L		SORD	HERPUD1	PARD3	XLOC_013763
TMEM184B		MCOLN2	GNG5	PRDM12	SNORD114-15
CEACAM21		LINC01547	BNIP3L	RASGRP4	MECOM
ADARB2		LONP2	FLJ12684	RAB41	XLOC_l2_009501
FTCDNL1		LINC02004	PTER	C1orf194	HES5
SMIM22		MFSD14B	CMTM4	CRCT1	CAMK2B
GYG2		SLC7A4	CTAGE5	LMX1B	FLJ34208
PEX26		PYGL	LOC730051	FSCB	ZNF436
LOC101928076		XDH	BSN	TMEM211	OFD1
DDX24		MSL2	TSC22D3	NLGN4Y	XLOC_l2_007147
OPTC		POC1B	ITGA4	C19orf69	XLOC_010411
ERCC6		FAM162B	CBR3	OR2T6	LOC440335
SKA3		AP000842.3	SERHL	OR1L8	LOC100506516
MXD3		FSD1L	KAZALD1	TPSD1	FAM66E
TMEM241		TRIM68	LOC100128163	TREM1	1/2-SBSRNA4
PEX14		KLF15	CHRNA6	MS4A2	MCOLN2
PIWIL4		LNX2	TP53I3	IGLC7	TTC30A
TUT1		IL12A-AS1	FOLR1	MYLPF	PIP5K1B
RP11-121C2.2		ZNF776	GGCT	OR5I1	LOC100132874
ELL3		AC084866.1	MGC13057	THEM5	EPHA4
CCDC88C		SMIM36	NPAS3	BTNL8	RALGAPA2
NRGN		ZNF652	FRAT1	DKKL1	C22orf29
BRWD3		ACBD7	C14orf159	ZNF563	TMEM189
STK32C		ATP6V0E2	CA13	SIX3	GMIP
CCDC171		SIDT1	C9orf169	RGS17	ENTPD8
EDA		AP002512.3	ENTPD3	ACTL8	LOC100505771
RP11-395I6.3		SCN4B	PLAGL2	PIP5KL1	C11orf35
ZFYVE27		TSPAN13	CNKSR3	LRRTM4	TFEB
FLJ46875		SLF2	NSDHL	CLEC10A	C15orf59
ZNRF4		ARMC12	OAZ3	CALR3	LOC728196
POLK		FGF13	SYNJ2	TINAGL1	GGT6
DNAAF3		ST3GAL6	C18orf21	LOC390940	METAP1
RP11-134G8.8		CERS6-AS1	HGD	PEG10	HPSE2
SLC22A15		AGBL4	CTSE	IGLV8-61	MAP2K6
MED25		CHAF1B	SHMT1	WASH7P	FBXO27
ARHGAP33		AL359644.1	NBEAL2	LOC100127951	XLOC_009480
ZNF442		AL078590.3	LRRC1	PRCD	LOC100190986
KLHL22		ZNF430	SERPINB9	TBX18	NIPAL2
PHLDA3		MTPN	EFCAB4A	LOC389333	WNK4
HMGA1		TMTC1	SLC15A2	CRNN	RBM26-AS1
PRIM2		TFCP2L1	LOC653381	CELF4	CNST
ZNF445		LNX1	TM7SF2	TG	LOC100507233
SNPH		BCKDHB	LLGL2	LOC100128356	FOLR3
TEC		AC108449.2	BIRC3	KLK14	LOC645261
FER1L4		AC092422.1	BTG3	LEUTX	MS4A8B
SCYL1		AC244517.2	VGLL1	AHSG	SULT2B1
ZNF212		AP002358.1	PCK2	TIAM2	SLC23A1
ZNF408		TUSC7	COL23A1	PAGE1	SLC12A6
GOLPH3		SQLE	TMEM132A	GC	LPAR3
DHX29		KCNQ3	LOC644423	C4orf21	SSFA2
LINC00869		STEAP4	VPS37B	GPR151	CCDC42B
KLHL35		ERBB4	LMTK2	PAGE5	NRCAM
LOC101928844		ANAPC16	IFNGR1	SEMG1	MOGAT1
SNAPC5		IQUB	NME4	SI	TRIM2
AGPAT4		ZNF282	LOC645381	LILRA6	CERKL
SPC24		AL133284.1	CEP70	OR2K2	RORB
SLC39A11		SPATA5L1	RAB4A	MBD3L5	CLDN24
HMGN2P46		SORBS2	ZNF442	S100A7L2	ZDHHC11
LSM14B		CNDP2	NAT15	PHACTR3	SLC39A14
LINC00957		KHDRBS3	C6orf223	ACHE	GNAQ
DFFB		ZNF845	GYLTL1B	CDRT15P	CDC42BPG
ACAP1		FAM92B	BMPR1B	LOC81691	SLC7A4
EPN3		ERICH3	C1orf122	KCNF1	KLF7
TMEM198		AL355338.1	LOC645634	NKX6-3	TMEM8A
ZNF597		FKBP5	COBL	SLC6A17	MPZL2
NSD1		ST3GAL6-AS1	SPTBN2	PSD2	FAM69B
RHOBTB2		FAM155B	FRAT2	LOC728741	RN7SL1
TNKS2		SLC39A2	KCNG1	IGLL1	EPS8L2
ABCD1		AC006116.10	MSX2	DCST1	LOC285178
WBP2NL		AF127577.4	PART1	SDHAP2	INGX
GFER		AC051619.6	FGFR4	APEX2	TMEM184A
ENOSF1		STEAP2	ZNF185	GPR3	DNALI1
ENO3		SAMD12	PAQR4	LOC100128675	ELMO3
KIAA0753		KMO	LIFR	PLAGL2	RAB27B
POLG2		FIG4	SPRY3	LOC348120	ATP13A4
TET3		CXADRP3	TUBB2C	PGAM4	RAB11FIP1
TRMT2B		LANCL2	SYTL1	CLCA1	GAS2L2
UBAC2-AS1		FSBP	LGALS9B	TRBC1	KLHL31
ATPAF2		SULT1C2P1	CNTN3	OSR1	PKP2
ZNF582		CDC14C	RASL11A	TIMD4	STX19
EXD3		AC007342.3	ETFDH	PRODH2	SREBF2
NUDT18		DNAJB4	LOC440335	SPANXN5	DLX5
DDX11		RAD54B	SLC39A2	C1orf211	BTNL9
KL		KRT18P55	POU5F1P1	TMEM225	XLOC_003286
C19orf52		MAN2C1	NKPD1	F12	SH3RF2
ANXA2P3		HEY1	NPDC1	KIR2DL1	TRPM4
LOC100506100		AC009542.1	MCCD1	LOC100132099	BLOC1S1
UPF3A		AC087857.1	MFSD6L	LOC100288637	WFDC2
USP28		AF001548.2	RMI1	SNORA78	XLOC_013256
STARD8		AC015660.1	LRRC26	INHA	PLEKHF1
DNASE1		TRPM4	TSTD1	FAM57B	TP53INP1
PIGW		TIAM2	C20orf45	SMTNL1	TGM5
KIAA0391		AC074344.2	RETSAT	TERT	NPHS2
DACT2		AFF2	RARS	SPACA5	CKMT2
TBX1		AC092115.2	FAM176A	ZNF883	ADAP1
DNM2		TIGD2	HSD11B2	LIN7B	CABYR
GLIDR		AL365259.1	C14orf124	GJB3	LOC728875
ZNF132		AC068533.2	NTN3	DSCR9	PITPNM3
LCN12		ATP6V0A4	TNFAIP3	LOC442459	C9orf53
LOC100288911		LPIN3	WDSUB1	HIST1H2BJ	CCDC159
MNAT1		TNFAIP3	ZNF704	ZNF835	LOC100128511
MIR3916		STK35	2023-03-03	MESP2	FGD4
MCF2L		ZNF28	PHF8	UNCX	SCGB1D1
MXD1		TEX14	MAGED1	OR2H2	MARK1
MRRF		FER1L4	MESP1	GDF1	ACTN1
KPTN		NDUFAF1	FZD5	LILRP2	ITGB4
LRP3		PTAR1	BDH1	SCARNA14	RASSF6
NUP210		SLC7A1	SCD	XG	XLOC_008185
TANK		ABCG1	FER1L4	C2CD4D	PDE8B
C17orf75		DNAJC16	RHOBTB3	SHD	ANKUB1
CHID1		MFSD6	C14orf112	OR56B1	CLDN22
RSG1		PLD6	PTPN3	MDK	LOC100287803
NRSN1		TTC29	LOC646046	HTR1A	DAPK2
KRBA2		DAAM2	NT5E	HRK	LOC100507437
PHKA1		PDK4	SGCD	41156	LMTK3
GREB1L		MPPED2	EBP	HSP90AA6P	FGGY
CTB-181H17.1		SEZ6L	ABCB9	MATK	TRPM2
TRH		AL441992.2	HIBCH	CCDC70	CECR5-AS1
LOC643072		AL031728.1	MIST	RIBC2	DBP
HYKK		TSC22D3	DYNC1I1	SHOX2	TNNT1
TMEM57		CLCN5	LIN7B	NGF	FAM100B
PMS2P8		PRKX	KIAA0692	LOC100133091	SCGB1D2
FAM122B		KLK4	KIAA1211	RPGRIP1	XLOC_005677
ZNF654		RBM38	LMBR1	NOS1	LOC653061
DECR2		SEMA6A	HYAL4	FCGR3B	MSLN
FASN		DOCK9-DT	TMEM117	OR10G9	HSD11B2
XXYLT1		RNF150	RASSF10	SPI1	SH3GLB2
HPCAL4		AZIN1	LRRC37A4	OR10A5	2023-03-02
DHFRL1		CBR3	NUDT16P	LILRB1	VPS37B
MTSS1		AL606748.1	TMEM187	DTNB	CLIC3
D2HGDH		ACYP2	GHSR	FHAD1	UNC5B
ZNF721		LINC01431	PGBD2	TBC1D16	MAP2K3
TFB2M		NAV2-AS1	RTN4IP1	HCG9	SLC12A3
HDAC10		SH3RF2	PINX1	KRTAP5-7	ORAI2
ANKRD36		ATP6AP1L	LOC643008	IFNA6	MGST2
CMTR2		EFHB	MMP15	IL1RAPL2	C9orf169
GADD45G		GJB6	NUDT18	PRDM9	CITED4
MVD		CACNB4	TRPM4	IGKC	SERINC5
ERCC2		FMC1	TMED3	MPPED1	LOC100289495
PGGT1B		RDX	TXNDC16	FLJ16779	PTK6
KCNIP1		PI15	CMYA5	FGF3	PTGS2
PNMA6A		AC079174.1	LOC648365	OR11H1	SCGB2A1
NTHL1		TMEM8B	RRAGD	TCTEX1D4	TMEM80
PUS7L		MERTK	DDIT4	TULP2	APOL4
NIPSNAP3B		NUDT14	CA2	C16orf11	XLOC_l2_006027
LOC101926967		ADAMTS9-AS2	TLE1	LIX1	XLOC_011736
PEX13		DSP	LOC100130311	ART5	MCEE
GLYATL2		AC010359.1	AEN	CCDC163P	PINX1
RCOR1		LINC02014	LOC729995	IGHA1	SNAR-G2
GCA		RANBP17	TIGD2	CTNND2	CHST4
MDM2		ADO	LOC728855	LILRA2	SNAR-D
ST3GAL2		ULK4P2	BRF1	SERPINA7	SCGB1D4
LOC101927599		AL137003.2	LOC389816	SLC22A9	XLOC_006258
EPHB1		LPAR3	ISG20L1	TTTY6B	2023-03-01
UBR3		MSH5	BCAP29	RASGEF1C	LOC100508939
AEN		RHOBTB3	TBC1D8B	HOXA6	MATL2963
CSTF1		OLFM4	TMEM141	LOC100288162	SLC34A2
SULT2B1		FOLR1	BSCL2	IGJ	LY75
SDC2		OR52H1	TMEM56	OR4C45	XLOC_l2_001085
SGOL1		KIAA1210	CCDC149	TAT	NFIA
CCL28		PISRT1	PRKAG2	TRIM60	PRR23C
POLR2H		SMIM8	GALNT4	BET3L	RASAL1
CXCL3		PDIK1L	TBCD	ZNF385A	CES4A
METTL13		CEP68	PELI1	STX19	XLOC_000393
RALY-AS1		HPGD	HNRNPA3	LOC100507851	PAPSS1
NUCKS1		AC068594.2	LOC646334	TIMP4	XLOC_010397
TBC1D16		KPNA5	ADAMTS8	BHLHE23	TXNDC16
CEP350		AC084859.1	LRRC16	OR1N1	MAB21L3
ARHGEF19		NHSL1	CCT6B	C3orf79	FBXW9
2023-09-09		NKAPP1	PAK6	PRR23C	LNX1
LOC101929787		AC007255.1	DSG2	LOC338579	SLFN5
RPAP3		ZNF431	TOM1L2	TCOF1	MICALCL
GATAD2B		SEMA3C	MYL6B	FSCN2	VTCN1
GNAQ		BARD1	LOC153328	ADAM30	PER1
KIAA1919		AL157871.1	LOC647784	ANO4	ENPP4
NUDT12		CA8	PPARG	STARD6	TFPI2
CHD7		ANKFN1	ATP1A1	TNR	PEX6
TSPAN10		LINC01670	RNF43	INSC	FOLR1
POLR1A		AC107072.2	C19orf73	LYG2	C19orf33
LOC102724880		GORASP1	TFCP2L1	PFN4	RAB20
PMS2P3		UCK2	TPD52	ZNF287	HPS5
LOC80154		CREBZF	APOL4	C12orf54	PGAM2
GALNT6		STMND1	GLIS3	SESN3	SIDT1
PRELP		ZNF589	CHAF1B	C15orf43	NRXN3
C11orf31		THADA	TMEM80	ARSG	XLOC_l2_006797
ARL5B		EIF2S3	LCN12	LOC100287042	PDE6A
JHDM1D-AS1		TTYH2	SCNN1A	EFCAB5	XLOC_l2_010601
RNF121		NLK	PIWIL2	UCN3	XK
USP3-AS1		AC006971.1	TMEM61	CCDC140	PKHD1L1
CTF1		IQCB1	LOC651747	C1orf96	GRHL2
ZCCHC4		COLCA2	RG9MTD2	MIOX	XLOC_010330
FLJ31715		CTAGE15	KCNE1L	HOXD4	EBLN2
ZNHIT2		TRPM6	PTPRJ	MAGEB16	ALDH1L1
DPM2		SCN3B	SLITRK5	HBE1	SMCR6
VPREB3		KCMF1	LOC113230	GRAPL	XLOC_003061
GSR		PREX2	DLX6AS	CCDC141	OR1I1
MATK		GSN-AS1	TCEA3	FAM25A	FOXA2
ZNF474		KRT18P59	STX19	PRMT8	LOC100652997
SDCCAG8		SLC30A6	NEK10	SERPINF2	NFIB
C2orf81		CASZ1	IGSF9	FAM30A	MERTK
TMEM91		POC1B-GALNT4	KIAA1984	ACSM5	XLOC_006324
RTTN		PHF8	PEBP4	FER1L5	TLR5
GPR180		AC025178.1	TMEM166	ID2B	SLC39A2
ATP6V1G2		AC010435.1	GRASP	CDK11A	TTC21A
MAP3K9		PLAG1	C15orf59	IL1F10	DCDC2B
ZNF79		CNR1	DISP1	FAM47C	NEK10
GALT		L3MBTL3	ARHGEF19	BEND4	SYNJ2BP
MAP2K4		DNAH6	LOC729179	GUSBP1	RAB25
AP001462.6		SLC29A2	ST7	KCNT1	LINGO3
FAM185A		TTC8	TPD52L1	FAM22F	RABGGTA
NINJ2		CTAGE16P	TMEM85	SNORA6	SLC26A2
TIGD4		ZNRF2	RAB11FIP4		TOB1
SLC52A3		PTX3	LACE1		VEPH1
NCKAP5L		AL731563.3	LOC255275		LGR4
NMI		ULK4P3	GAS2		IGSF9
CEP112		LINC00535	ZNF697		CCDC64B
CDK20		ECI2	STXBP5L		ZFP36L2
STAP2		FAR2P2	SH3BGRL2		XLOC_000578
AZIN2		HIVEP1	KIAA1666		CCDC39
UFL1		SH3D21	ENTPD8		GOLGA8A
TTC32		GPT2	NTN4		BARX2
NLRP5		COL13A1	RANBP17		TRAK1
PTPRF		BCAR3	ATF7IP2		KCNN3
CHTF18		RXFP1	SLC44A3		CTH
SOX13		MARK1	SLC43A1		KLF15
PCSK6		ZNF471	IDI1		ERBB4
FGFR4		ZNF91	SULT2B1		OR10H1
ITFG1		IMPA1	GALNT9		AK7
L2HGDH		SCP2	LOC286208		TMEM139
FAM86C1		RMI1	KMO		TMEM102
TYSND1		TTC25	CAMK2B		USP43
C2orf27A		AL158141.1	GALNT12		RAD54B
LOC100126784		TPD52	PRKX		PLEKHG4B
PRRC1		AC025580.1	SALL1		C22orf36
GPR37		CCDC121	GLYCTK		CAPN6
SYCE1L		MLLT10	CHST4		TMEM101
MBNL3		AC112656.1	ST3GAL6		LINC00458
ACOX1		WDR49	NANOS3		XLOC_l2_012083
SEZ6L2		AC146944.4	AGK		BIRC3
RECQL4		ZKSCAN1	PCTP		PCSK6
DCAF12L1		APOPT1	LOC100131187		C19orf81
PREP		AC243562.3	XPR1		MMP23B
CDC25A		TLR3	APOO		XLOC_l2_015202
MARVELD3		FAM117B	PMS2L5		XLOC_000021
C10orf11		AL121974.1	CBX2		XLOC_013461
ZBED3-AS1		AC243547.1	TAP2		PIK3C2G
BC041025		TMEM101	C1orf89		TCTEX1D4
PPHLN1		C2orf68	PLA2G4A		CSRNP1
NOA1		PLA2G4F	PROL1		LOC100128668
TSC22D1-AS1		GMNN	SNORA62		GYLTL1B
PLEKHH3		PIFO	LOC100134100		XLOC_001219
FOXO4		SFTPA2	LOC648732		TM7SF2
PRSS30P		PIGN	C14orf167		CCDC164
NRG2		COX7A2L	SERPINA5		PDZD2
C1orf198		EMC2	STXBP2		OCA2
DGKE		LSAMP	SLC25A29		TMCC3
EPHB3		C17orf107	TMEM101		ZMYND10
LOC158434		LINC00903	PIK3C2G		PP12719
CHORDC1		SH3YL1	RAB25		PTGS1
C17orf59		PKD1L2	LOC54103		RANBP17
TTC13		NFIB	GAD1		SERPINA5
CLNK		OPRPN	EDG4		PLD5
SLC29A2		AL590227.1	ATAD2		SNORA73A
GCDH		APOO	LOC648377		XLOC_006865
TMEM128		ACP6	C9orf93		NTRK3
SURF6		L3MBTL1	PLLP		EFCAB10
ADCK1		AC023595.1	SPAG4		LRRC4B
PGBD2		AP001646.2	SLC25A4		XLOC_002010
FBXL15		TMEM80	CBLC		ANKRA2
INPP5J		AC066612.2	LOC642559		GMPR
ERGIC2		IMMP2L	HES5		XLOC_007248
AMPD2		AL122035.2	DAPK2		DUOXA1
PTGR2		MIR2117HG	ANKRD35		LOC100130476
LOC728196		MCF2L	MAP2K3		AIM1L
PLEKHG2		ZNF439	PFKFB4		XLOC_l2_013467
NOL6		AL049828.1	CABYR		CALCRL
PDP2		HSPA4L	SH3YL1		MFSD3
NRIP1		DUOXA2	PIR		C2orf88
LDOC1		DNAH5	C8orf55		LRRC1
EPHX2		AL449403.2	MIR365-1		CWH43
LEF1-AS1		PLA2G4A	MUC1		XLOC_l2_004866
GPATCH2		AL158055.1	LOC404266		AK8
RP11-846E15.4		SPHAR	SC4MOL		NLRP2
CARF		ZFP82	LOC647783		ASPG
SYT2		ANO4	LOC644214		SNX30
KLHL26		PTPN2	DOPEY2		XLOC_005936
LOC102724275		ABCB9	FRK		ATP6V1G1
PART1		HEY2	GPR56		PPP1R1A
ZNF702P		SLC31A2	RIPK3		LNX2
LRP5		ZNF138	C22orf29		TRPM6
RBMX2		PCSK9	C1orf161		XLOC_003223
SGSM3		IGFBP5	ANKMY2		GCNT4
EPB41L5		MSX1	ACOX3		NRN1L
OSBPL7		THUMPD2	MXRA5		SEZ6L
LOC375196		AC005495.1	DTX2		SLC43A1
PRB1		GTSCR1	HMGCR		PMM1
AP1S1		AC007611.1	PPAP2C		XLOC_l2_014865
ELFN1		RNF111	ZNF275		KBTBD3
CTSE		SNTG2	SYCE1L		ST7
CMTM8		SLC15A2	PABPC4L		OVOL1
RP5-991G20.4		AC122108.1	ZNF174		C19orf77
LOC153546		FZD1	PLEKHB1		COBL
ZNF596		ZNF479	LOC100128728		LOC100505633
SHISA8		ZDHHC2	LOC728650		CA4
MTHFSD		NIPSNAP3B	C1orf57		NLGN4X
UPF1		AC012123.1	SDSL		ALDH3B2
TRPC5OS		CARMIL1	TRIM68		DGKD
TOMM34		AC023906.3	C17orf47		LOC100505912
CACNB3		A2ML1	NPR3		LOC729626
LRRC27		PJVK	RPS6KC1		IKZF2
RAB42		ZNF204P	TJP2		ENPP3
PIP4K2A		FREM2-AS1	WARS		PCDH1
CTU2		AL358176.4	LOC731881		HS6ST1
NAA60		FBXO28	CES8		SULT1E1
PLXNA2		PLIN5	ZSWIM4		ZMYND11
KCNAB1		GK5	C1orf71		XLOC_009880
TMEM100		AC020718.1	SLC9A3R1		PEA15
OPN3		VEPH1	PYCR1		TSC22D3
RFTN2		SAV1	GCOM1		XLOC_010315
ZNF439		FAM189A2	KIAA1370		TLR2
ZNF501		OXCT1	LOC728969		ASRGL1
CCT6B		FAM177A1	GPR146		GBA3
LRRC10B		RAB11B-AS1	A2ML1		XLOC_004714
PAX8-AS1		AC092849.1	RECQL5		COL9A2
NOD2		CERS6	C17orf28		DNAH9
AC016831.7		TENM1	FKBP5		LRRC46
C9orf64		SLAIN2	DEGS2		SNAR-A3
CCDC51		TTC21B	ATP2B2		SMOC2
ZNF275		ZNF436	GAL		DUOX1
PFKFB4		AC073172.1	ARHGAP15		LOC100233156
KDELR2		CAPN6	REPS2		XLOC_006505
LMNTD2		APOL4	NLRP2		HS3ST6
ZKSCAN1		AASDHPPT	ATP13A4		FXYD4
CCSER2		VSTM4	USH2A		ERV3-1
APIP		LINC02126	LOC728470		RGS11
SS18L1		TMEM47	CECR4		SPAG4
ADCY7		AC026471.2	LOC392425		XLOC_010355
CDK16		PEG10	WDR23		LOC284263
ACSS1		FNDC5	C7orf57		USP53
ZNF146		NT5E	PHGDH		CDH16
IFFO2		PAM	NT5DC3		CCDC65
RIPK3		LINC01355	LOC100133866		LOC643486
FKBPL		ZNF780B	FRYL		SNAR-H
ABRACL		WHRN	TAP1		LOC100132292
ZNF836		DTNB	C6orf124		LOC643037
RASSF4		RNF32	ARPC3		ERVI-1
ANKRD46		SOX7	PAK7		LOC253044
FAM174B		IGF1	LOC644715		XLOC_l2_006404
RP11-722E23.2		FOXG1	TLR5		DCXR
NAGLU		RN7SKP294	RGS9BP		PPP1R1B
NMRAL1		ICA1L	CDC42SE2		LOC100131176
FOXO6		HGD	C11orf71		PLCH1
ZNF562		AC016394.1	LOC642995		SMAD9
CCDC15		OCIAD2	GJB6		SECISBP2L
CDK8		AK7	ACSL4		XLOC_005748
LOC100291323		SLC39A14	LOC646783		KRT8
KLHL28		RBP7	LOC158160		CNDP2
FAM76A		IGHV3-72	FREM2		SLC46A2
MCCC1		SPIN2B	KCNS1		XLOC_004268
NSL1		CPE	CCDC110		MGC34796
CKMT2-AS1		ADK	KIAA1324		SIAH3
ZNF174		BAZ2B	DOCK9		TWF2
DLG1		PTPRG	CREG1		C17orf109
METTL20			CLDN22		P2RY2
MSMO1			MKX		RAB15
IGSF22			BEXL1		XLOC_003694
ACO1			RAB20		SLAIN1
ANGPT1			ENPP3		XLOC_004879
XPO6			NRXN3		SLC4A7
FAM168A			LOC441461		SERPINA4
HERPUD1			LOC642853		AKAP14
FAM91A1			ILDR1		SULT1C2P1
SERPINA4			HPS5		LOC100506689
FOXO3			LOC283514		LOC100506051
RP11-680C21.1			MORF4		ADARB2
BCL2L12			OSM		ALDH6A1
TDG			ASRGL1		GSTA3
LPCAT4			LOC650832		GSN
RARS			DLAT		DLX6-AS1
INSIG1			SERHL2		MPPED2
FBXO21			SIAH3		RAC3
HOXB4			LMTK3		LOC100302640
NTRK3			LRRC17		CYP26A1
HSD17B2			EYA2		C15orf5
MFSD3			TRIM45		SOX7
STARD10			OCA2		FRAT2
TTC5			NEK6		PLA2G4F
USP5			SIX2		C11orf92
TSIX			TLR2		XLOC_008080
RPH3AL			NAV2		LOC100128644
C4orf29			LOC100133572		ITGB8
CHD6			AARS2		NTN4
SH3RF1			CTH		XLOC_003867
NFXL1			SECISBP2L		GAD1
TRIM68			C5orf23		CTNNA2
TRIB1			LOC645627		XLOC_011568
LOC100506314			THSD7B		LOC100652777
RCN2			MGLL		SCARNA12
U47924.27			LOC389641		UGT2B10
ZNF304			LRP1B		UGT8
PROM2			ENPP4		ZSWIM4
ADAM22			RASGRP3		NQO1
PIKFYVE			LOC652838		APOPT1
SLC39A7			FAIM		C9orf24
AARS2			LOC151234		NOD2
BEX1			ENPP5		LOC100499183
WDR25			DLG5		LOC100507149
SCAMP4			ZFP62		FAM110C
SNX9			LOC729776		KRT31
TRIM24			C10orf75		OCIAD2
BTNL9			LOC653178		ZNF750
TRIM23			CHKA		MCCD1
VANGL1			DENND2C		C6orf118
PON2			RAB26		GDA
ZUFSP			SLC25A42		XLOC_003202
FRG1B			LOC649977		MFSD6
ATXN1L			TMEM79		UNC5A
NUTM2A-AS1			GMIP		RGS7BP
GJA4			C18orf51		DFNB31
LOC286071			SPHK1		XLOC_l2_015100
TK1			LOC100132774		SQLE
SLC25A40			SPIN4		XLOC_003204
PSMD7			FETUB		GDPD3
AVL9			LOC650227		SNORA9
TNFSF11			PDC		TDRD9
DDB2			RNF125		SNAR-B2
RAC3			SLC46A2		TMEM132C
DEAF1			ZNF572		DUSP2
CHCHD7			LOC643158		FRK
HSD17B7			ANXA9		XLOC_002077
CCDC186			THAP8		PLA2G10
PIK3C2G			LOC728193		IL20RA
HIATL2			NUDT19		FAM46A
CTB-167B5.2			LOC727958		XLOC_001392
TCN2			FAM120B		SNORA74B
MMACHC			LOC642546		NXF3
ZNF280B			NXPH1		KCNJ18
FAM110A			SYT5		MAFF
ANKS1A			MYOM1		LOC440461
STAC			CXADR		SCARNA5
TAP1			ROS1		LOC100130597
DOCK9			FLJ39827		ATG16L1
NUP153			WFDC2		RAMP2
TPRKB			ALDH4A1		P4HA1
SLMO2			LOC644241		PRB3
HEXIM2			C2orf29		PRKX
ATP1A1			PWWP2B		NR2F1
GTF3C4			SOX5		PPARG
CTAGE5			DEFB104B		A2ML1
TMEM161B-AS1			MVK		PTGDS
TMEM254			TMEM154		FGF14
DPH6			C11orf35		SLC16A6
TMEM170B			LOC646914		XLOC_004046
LPCAT2			LOC441873		MEGF10
SECISBP2L			LOC730102		STEAP4
NDOR1			THRA		LLGL2
LRRC8B			CDS1		RGS9BP
FAM124B			MGST2		PART1
NLK			CBLN4		CDS1
IMPACT			TMEM205		ITGB6
2023-03-03			LOC100131473		TMEM141
DENND2A			VPS8		XLOC_012610
SLC4A7			LOC643717		PPL
CFH			WDR25		XLOC_005217
PPARGC1B			KCNF1		PLCXD3
LOC102725022			STAC		SFTA2
NARS2			LPAR2		CEL
ZNF697			DHRS11		TPPP3
ZNF565			LOC644641		LOC100294145
RYR3			MLLT4		CHRNA6
GID8			KIAA0953		MTL5
CALB2			TMTC2		LOC100507008
ZNF678			GGT6		XLOC_l2_006624
C4orf46			SLC20A2		GLYATL3
ADH5			ACSS1		XLOC_002949
TRDMT1			C15orf52		LRRTM1
SDR42E1			DDX4		PIR
NCKIPSD			MIR1470		SLC47A2
BCL6B			SULT1C2		ST6GALNAC1
DHCR7			KIF27		XLOC_l2_000735
ARV1			IL20RA		SH3D21
GOLGA4			PDK4		HMGCS2
CTC-471J1.2			CAPS		MME
VPS8			LOC653580		ANAPC4
FANCD2			C12orf60		ANKRD35
CDH16			TFAP2A		C6orf126
CBLL1			TSPYL2		PIWIL2
PKP3			NIPAL1		SLITRK5
CMAS			BTBD11		PLLP
HR			UPK3B		PER2
VPS37B			LPAR3		ABCG1
ZNF101			CST1		XLOC_010834
GLI1			Gcom1		XLOC_l2_005076
ISOC1			ENTPD2		XLOC_007085
PDCL			SPINK8		ARHGEF5
ZDHHC20			SLC37A1		ST3GAL6
XK			ARTN		APOL2
TOM1L2			FOXO3		CYB5A
FAM43A			PLEK2		TMEM144
TMEM55A			MPPED2		XLOC_l2_000038
RP11-61L19.3			AADAT		KIAA1045
GLIS3			LOC100130054		MORC4
TRAPPC6B			C1orf53		OR7G3
METAP1			NDUFC2		LOC100505967
ITGB3BP			MMP26		LOC100507395
THEM6			SLC34A1		LOC100506582
OR7E37P			KCNE3		LOC100653193
METTL15			C9orf45		PRAME
ESPL1			SERINC5		FAM155B
RIC8B			KRT19		HGD
EBLN3			MAN2B2		XLOC_001901
MAGOHB			PCTK3		SYBU
ZNF701			ECHDC2		AK4
PTK2			LOC730020		TGM1
ICA1L			FAM110C		XLOC_004611
KBTBD3			LIMCH1		ZNF474
TM4SF4			ARSA		XLOC_010205
FBXO36			LOC643032		VGLL1
INTS9			DLX6		TLR3
PARPBP			C4orf19		MT1DP
C9orf114			ZNF525		NKPD1
FAM221A			USP9X		TEKT4
HERC5			DLX5		LOC100506027
COASY			NOV		XLOC_l2_015893
TSPAN11			LOC100128403		SLC26A7
DGUOK			LOC257054		MMP26
MROH1			LOC649905		LOC729995
MATR3			FAM169A		BANK1
CBLN4			PION		PDK4
C1orf213			LOC100133609		CCBL1
LOC100996740			CHADL		FOSL2
PELO			GPT2		CMYA5
ABHD13			RUNDC3B		XDH
TAF15			FGD4		LOC283588
MIS18BP1			NADSYN1		MESP1
SPRYD7			PYY		IL1RN
RP4-614O4.12			LOC643580		SNORA12
CNGA1			FXYD4		CILP
SMIM20			GALNT10		CHODL
PPP5D1			HEXIM2		ENTPD3
CPEB3			KRTAP22-1		SCARNA8
RNF43			ZNF611		RAB26
RGS6			CYP27B1		SYT4
SDPR			CCDC21		NPR3
AXIN2			CXorf12		XLOC_013872
AKIRIN1			HSD11B1		XLOC_005329
PTPLAD1			LOC645897		ADAMTS8
RP11-1094M14.11			LOC100128737		CKB
USP9X			ANAPC4		FLJ42392
PCDH1			C10orf99		XLOC_009437
REV1			C10orf114		XLOC_011740
RASSF7			SPDEF		ABCB9
AF520793			PDE6A		PION
ARHGAP35			NTM		GRIN3B
SCRN3			MECR		XLOC_000027
METTL23			MTM		PAR1
SCD			FGF12		SLC25A48
CELSR1			LOC642980		GGTA1P
DENND1B			IGSF11		ACSM1
SSX2IP			LOC644331		PTN
HOOK1			AKAP7		CASC1
C8orf33			PTGER1		DNAJB13
RP11-379F4.6			LOC644884		CAPSL
LINC00998			LOC283547		DKK2
KDM6B			FLJ21511		LRRC26
FTX			SLC39A4		C6orf165
ZNF138			HOMER2		XLOC_l2_006937
COL7A1			HOXB3		KHDRBS3
UGT8			LOC93622		TMEM61
PTPN1			LOC100134138		GAGE7
SH3RF2			GYS1		CCDC146
LOC221272			ZSCAN29		XLOC_l2_011218
FAM178A			TM4SF1		GABRP
NOXA1			LOC731040		BTAF1
AADAT			NECAB3		RNU105B
SLC26A4			LOC651196		PSAT1
DHPS			NMRAL1		MT1F
TMEM101			ACADL		POU5F1
LGR4			RYR3		KAT2B
ANKEF1			GLOD5		SHISA8
APLNR			LOC728431		XLOC_008796
DLG3			ZNF516		OR7A5
PPCDC			SNORA47		LOC100506792
TCEANC			GOLSYN		XLOC_l2_003753
RWDD3			SLC26A2		GLRX
PEX11G			KLHL35		LOC728978
MCTS1			SNF8		ARSA
C15orf41			LOC388630		LOC100505483
HEY2			NAAA		MIR205HG
EBP			ELMO3		SGK1
MPHOSPH10			TLR6		CAMP
SPIN4			C10orf41		LINC00116
ACP1			HOXB7		PCP2
CCDC91			ABHD12B		DAPP1
ENAH			LOC541471		MAT1A
PPP4R2			C6orf81		SGPP2
FZD5			SH3TC1		XLOC_000102
HACE1			IL11		ROPN1L
NSMCE2			LOC100129908		ABCA5
INA			SLC17A4		LOC100287628
PTPRJ			NTHL1		RXFP1
CXorf40A			LOC654055		C17orf77
B4GALT4			RTTN		GP5
LRRC16A			LOC650494		XLOC_004590
BRF1			C1orf64		ATP12A
SEMA3F			TDRKH		ZBED2
CERS4			EPHA3		LOC100507271
S1PR1			SRGAP3		SLC31A2
PIGO			KCNN2		LOC100505746
THEM4			DHRS7B		PROM2
PGRMC1			CST4		C1orf87
C12orf60			LOC162632		XLOC_l2_015101
TMEM8A			DPP10		ZBTB16
CCDC85C			LOC645088		FSTL3
ACSL3			SMYD3		LOC730020
SAPCD2			LOC653108		LOC100506622
ZNF572			STBD1		LOC100507800
RPTOR			GLIS2		SRRM4
TACC1			TLCD1		GP2
DCAF11			MARK2		UCK2
FCGBP			LOC654260		GGTLC2
ZMYND8			HCN2		OPRK1
LRP4			PRSS42		XLOC_l2_006417
CCNO			FRMD4A		LOC100506124
SLC25A33			AIM1L		LOC100507186
PRR15			FLJ42289		FAM177A1
FAM83E			IGSF8		LOC100505776
MIA2			WSCD2		TMEM154
MRI1			COG8		ISG20
LOC100505912			C19orf4		MT1E
NPDC1			MEGF9		GGTLC1
ATP8B1			GRAP		XLOC_010997
GNMT			C9orf72		FMO5
PSMD6			LOC202134		PRR15L
CIART			LOC729562		FREM2
SNX5			LOC646533		NDRG2
COL18A1			OR13A1		XLOC_l2_012319
SPINT3			ESR1		LOC100506428
NPRL3			LOC100133430		ADAM22
OAZ3			PAQR8		MT1X
CAMP			CDX1		ITGBL1
SPEF2			C10orf82		FETUB
FAM167A			SH3GLB2		C16orf89
PCNP			EVPL		LOC100507429
AP1S2			LOC401056		LONRF3
GSKIP			SHROOM3		XLOC_004685
INIP			TTYH2		C10orf99
STMN1			LOC643583		SLC24A4
AK021933			NDE1		XLOC_013815
MGME1			KIAA1045		FGF18
PPA1			LOC650200		KCNG1
ZNF605			PI15		SPINK8
LINC00263			FADS2		TPPP
DEGS2			SLC37A4		MOCOS
LPAR3			LOC339778		ZNF589
LPPR5			FOXS1		ATP6V0E2
C6orf57			NTRK3		XLOC_004989
DENND2C			FAM71E1		AGMAT
NDE1			RNFT2		SNTG2
CLN8			SLC25A10		Q39472
KCNB1			HOOK1		ATP7B
EMD			LOC388906		MORN5
HSPA13			WFS1		SGCD
ADAT1			LOC648521		CREB3L1
COX18			LOC649859		FAM166B
OGFOD1			LOC652456		MT1L
OFD1			C1orf115		DNAI1
DBP			FAM178A		ALPL
COL5A3			FAM13A		ELP3
RFESD			CASC1		MFSD6L
SUOX			C10orf35		THEM4
TRAK1			PALM2		SPINT3
PTPRG			TMEM139		KCNJ12
YAF2			MTR		GLDC
CCBL2			RHBDL1		NR4A2
ZNRF2			LOC115648		XLOC_006901
MZT1			NR3C2		TM4SF4
MSX2			ARL4A		NOV
C15orf39			ZNF662		PLA2G4D
MMAB			PRSS12		CHRNG
PLA1A			CNFN		LOC100507134
SAMHD1			RGPD5		XLOC_l2_008316
AURKB			AURKC		ANGPT1
SORT1			CCDC64B		LOC100132774
SMAD7			UPK1B		XLOC_011350
THAP2			LOC645871		SLC9A3R1
STXBP2			C2orf88		PLD6
NCAPD3			C1orf172		IYD
JTB			WWC1		NANOS3
LOC101928100			RAC3		GAL
TSNAXIP1			LPPR5		TMED6
LOC102724782			MIR635		C10orf116
PELI1			LOC647843		AZGP1
PTPN3			LOC731282		STXBP6
FLVCR1-AS1			LOC651126		SCARNA13
IMPA1			LOC729878		ABCA12
LYRM9			LOC100129555		FKBP5
C16orf95			TMEM116		EPHB3
ACTR3B			KLHDC1		BVES
RP11-216L13.19			MYO1D		GPX2
SMIM24			ATP12A		ITGB3
LOH12CR2			CRISPLD1		XLOC_002867
C21orf59			LOC646730		XLOC_004474
NOG			SCARNA14		WBSCR27
TM2D1			ANXA3		SLITRK6
PAK3			MICB		PEBP4
ANXA7			KHDRBS3		SERHL2
PHGDH			ABCD1		XLOC_012379
DOPEY2			PRND		XLOC_013913
TLR2			LOC342979
ZNF436			LOC644254
TERF2			CHRNB4
RNGTT			CRIP2
L3MBTL4			SKAP1
ZNF611			CPNE2
ZNF557			OGFOD1
OCA2			LOC440509
ASPSCR1			GRAMD1B
GNB1L			LOC442512
OGN			BCAR3
BAIAP2			GPR81
C4orf33			DKFZP564C196
PRR13			NICN1
WWC1			LOC284861
ENTPD2			OR7A5
DPY19L3			KBTBD12
ELP3			F12
SLC17A8			HARBI1
BDH1			LOC100134660
RALGPS1			NFS1
ZDHHC11			ZBED3
LINC00623			LOC283116
KCNK13			TRIM16
HPRT1			TSHZ2
ERVMER34-1			PRKCQ
STOX1			RGS7
GNPTAB			LOC653257
LINC01137			KRT31
KPNA2			TMED6
FAM102B			LOC100128956
ZNF24			APOL2
FBXW9			KLHL14
SLC12A6			MCOLN2
ZNF668			TNFRSF13C
RBBP5			LOC651561
APEH			SUDS3
COPB2			C10orf27
RHOU			KBTBD7
PGAM5			LOC651511
BEX2			MIR122
C11orf92			FNTB
HMGB3P1			DBP
SLC45A1			ITIH4
C15orf59			LOC651401
COMMD10			AK7
PDE8B			LOC652993
HIST1H2BH			LOC440704
ARL4A			STAP2
MORC4			SYT7
NOP10			SERPINA4
KCNN3			LOC149448
ATP8B3			RABGAP1
ECE2			L2HGDH
BRD2			PHF17
LRRC37A4P			C21orf125
ZDHHC9			LOC440258
CREG1			PFKFB2
MFSD6			LOC643149
SUGP2			PMM1
SLC1A3			PDE4DIP
CCZ1B			LOC728175
FDXR			FLJ30430
SALL1			CLUL1
AMPH			PCDHA11
CCDC121			CLMN
FAM213A			GLA
MSH2			ACTG2
RNF8			RASAL1
KCNMB4			PCDHGC3
EMID1			KRT18P28
ADAMTS16			HOXB8
ARL4D			DUSP28
SLC16A6			CACNA1B
ABO			C15orf56
COLCA2			BARX2
SQLE			ALDH1L1
BVES			C1orf63
SET			CMTM8
B3GNT9			NGEF
ARFIP1			INADL
AMOTL1			ARL4D
NEO1			VTCN1
PAX2			PIGX
VPS37A			LOC728687
SOCS2-AS1			EDN3
DLAT			SSX1
ITPKB			KRTAP6-1
PPL			LOC652663
ST14			THNSL1
QPRT			TJP3
MSX1			LOC646496
FBXO4			NEFM
MYCL			SLC31A2
WRB			LOC439936
RABGAP1			VAMP8
SNAPC3			HSD17B2
FBXO28			CNGA1
KIF2C			C15orf48
PAAF1			LOC100130228
FBXO6			LOC653050
WARS			DGKE
TMLHE			PLCXD3
SLC25A1			OR4D2
BEX5			LEREPO4
IDH1			POU5F1
PAPOLA			LOC390387
PLA2G4F			STMN1
STAG3L4			SMAD9
KIF9			CCDC134
NPHP3			LRP4
ASPA			C6orf185
RIBC2			LOC650867
AX747630			CCDC140
GORASP1			C1orf74
SAV1			GCNT2
EML5			MFAP3L
GNG11			SLC26A3
PRKCQ			FANCC
TRIM22			HS6ST1
RCN1			LOC643475
FSD1L			LOC644068
ZNF589			LOC652111
PNMT			KIAA2018
TMEM80			KIAA1210
GLB1L			GNGT1
RP11-295G20.2			TMEFF1
CREB3L1			C9orf91
SPECC1			PKDREJ
PHB2			LOC388564
SLC37A1			GRPR
UNC5B			SLC16A5
NIFK-AS1			FLJ45537
ATP5S			ANP32D
FANCC			LOC201229
PLOD1			SRPK2
CXADR			ABHD5
HSPA2			SCN9A
EYA2			PLD5
KIFC1			PMS2L3
SYT17			LOC100128104
PPP1R13B			RGS7BP
DCXR			LOC727963
IL10RB			FUK
PTGS2			SNORD20
BTG3			LOC285016
RABGAP1L			C19orf46
SLCO2B1			WNK2
ZCCHC18			CCDC146
PCLO			CDC2L6
LACC1			LOC644919
COA1			SCGB1D4
KIAA0485			C7orf41
L3MBTL3			LOC652127
VGLL1			SDK2
SREBF2			LOC648814
EHF			GPR103
ELOVL5			C10orf108
PCTP			NOG
PCYT2			APOOL
BAG5			MIR657
LOC93622			GPR45
COL9A2			CLNK
CXorf40B			ABCA12
LIMCH1			LOC100133249
GSAP			CBWD3
ARHGAP11A			LOC653547
DLX5			FAM150B
C9orf91			LOC390570
NCK1-AS1			LOC441528
SYNJ2			CROT
LOC100505851			MAPK8IP1
DYM			AMELY
FAM83D			LOC642891
ZNF419			CALCR
SOX7			TNNC1
PIP5K1B			MIR1256
GSN			NBEA
CEP85			MARVELD3
CES3			LOC100132111
EZH2			ST20
KCNIP4			LOC647131
RGS7			ALG10
REEP6			C2CD4D
SLC25A10			GREB1
RASGRP3			VMAC
SPATA5L1			OPN5
TIMP4			LOC653978
SLC50A1			LOC654096
HMGN5			LOC129870
SH3YL1			C3orf51
GYS1			GFM2
NT5DC1			RIMBP2
NCAPD2			LOC286002
ATP2B2			TMC4
EPB41L2			HOXB5
FXYD1			LOC648980
C5orf34			TMEM213
EGR3			LOC653882
SLC39A4			TEX11
NAV2			LTBP1
CCND1			NHEDC1
ANAPC15			GLDC
PDZD8			UOX
PAQR7			OR5A1
KBTBD7			PWWP2
NFIB			ISG20
LOC102606465			PKN3
WDSUB1			HMGB3
SOX8			SV2C
LNX2			HCG22
KHDRBS3			CD9
SNRK-AS1			LOC641744
THAP4			GPR137C
ZNF571			LOC648149
ASAH2B			LOC643045
ZYG11A			LOC652405
WDR12			LOC729254
LINC00116			LOC647035
LOC727916			LOC100129000
SPICE1			LOC644335
LPCAT3			LOC649596
CSRP2			FNDC1
FDFT1			ANO1
MALT1			LOC100134157
LINC00622			FAM74A4
FRK			LOC100134361
GUSB			LOC651957
ITGA1			LOC440731
FAM174A			LOC344165
RETSAT			LOC648264
ECHDC3			LOC100131169
FAM101B			LOC643237
PRAME			PER1
TMEM159			OR2C1
TMEM54			ARL4C
ITGB8			C3orf25
HEXIM1			ACOT2
COL4A3BP			C1orf218
NFATC2			KAAG1
THUMPD1			LOC644800
TAP2			C11orf65
PABPC1L			COL28A1
NR2F2-AS1			LOC642118
MYRIP			FIT1
CNKSR1			LOC641808
BCL7C			PUS7L
CLHC1			KIAA0753
AKAP7			AMOT
WFS1			FLJ46026
UBE2E3			LOC100130128
BEX4			KRTAP9-5
PIGP			DKFZp434N035
LYPLA1			LOC100129098
ZNF91			EDG7
ALG13			C17orf69
MBP			LASS4
PPP1R1B			LOC120376
CNDP2			AMN1
APOPT1			LOC441453
LIFR			CAND2
C19orf53			SIGLEC16
LOC101928303			PRAME
COL1A2			SLC22A18
RMI1			LOC400129
CAPS2			LOC146439
RP11-539I5.1			LOC100129638
SEC14L1			RASSF4
STARD4			TACR2
SDR39U1			LOC653410
LOXL4			LOC100133591
POU5F1B			LPAR5
POC1B			PASD1
ANKRA2			SCUBE1
LINC01354			OR2T29
STX18			C2orf65
FBXO16			LOC100133895
DNAJC15			TMEM16A
GJD3			LOC391763
OVOL1			IRGQ
PRKCQ-AS1			LOC284100
PIGB			SELENBP1
PEX1			ADAM22
SLC25A18			LOC100133747
MUC1			SULT1E1
LOC729680			FLJ41484
HMGB3			LY6G5B
LINC00645			CITED1
ABCA2			REG3A
GCNT2			TBL1Y
GSTZ1			LPPR1
ATP7B			CSMD2
IDI1			TGM7
PLEKHF2			LOC152195
NPAS3			PLEKHA9
DHRS7			HSD17B1
MTHFD2L			ADPRHL1
TFAP2C			PDZD2
ABTB2			LOC642014
DYNLL1-AS1			KENAE
MAML3			ATP6V0A4
TNFSF13			CENTD2
TTYH2			LOC652800
CTB-50L17.7			LOC641753
ZNF226			LOC727916
ADIPOR2			LOC650965
CERS6			LOC388681
SOX17			SYN2
GJB6			DLX3
NDUFA7			PHLDA3
NEBL			LOC440080
ANXA11			SHRM
ATP6V0D1			FARP2
RMDN1			FBXW9
C6orf118			LOC100131556
QDPR			LOC730324
C12orf73			LOC647970
MECR			MCOLN3
BIRC3			ASCL2
ECT2			KCNG3
CEBPZOS			LOC100129293
VLDLR			FBXL8
ICAM3			PIM3
ZNF252P			LOC441931
TMED6			LOC391044
HID1			C10orf51
UQCC1			TFAP2C
LNX1			CLCN2
TRIO			HMGCS2
ZNF43			GPR20
XDH			CAMP
PSMG3			LOC643652
ZRANB3			CUEDC1
TATDN3			LOC100131912
KCNJ2			LOC728364
WIBG			ZBED2
CENPQ			PCYT2
UPRT			C1orf137
PFKFB2			NDP
CDCA2			DOCK5
DMD			MIR184
CKAP4			C22orf36
ACN9			PCDHA12
ARHGAP18			EPO
ALAD			LOC647306
TJP3			LOC391766
FARSB			MTHFD2L
PPFIBP1			LOC645273
ARSG			LOC644768
DOCK5			LOC652769
SPATS2			SLC25A41
RAB15			FLJ40852
ATP10A			CCDC4
TMEM141			FLJ21687
CDC42SE2			LOC730427
POPDC3			MOGAT1
OR7A5			LOC641931
LONRF3			LOC100133163
TRAF3IP2			SLMO2
TMEM61			FAM178B
EPHA7			PRB3
PDGFC			LOC649189
MCC			LYPLA1
NEDD9			NAALADL2
ZNF581			FBXL14
SLITRK5			LOC389332
NUDT16P1			ZNF528
SUFU			FAM46C
CCNH			TSP50
LINC00965			KCNK18
GMPR			TMEM170B
NME7			MIR382
ALG14			ARL13A
TCEB3-AS1			SDR42E1
ALPL			KCNS3
ZNF652			LOC646951
LOC100129461			C7orf46
DHRS4-AS1			LOC652677
GKAP1			C10orf120
OPRK1			SUSD4
CPEB2			PCSK6
TESC			LOC439949
STBD1			CTF1
IQCH			RBM44
CCDC34			LRRC16A
RP1-151F17.2			LOC652763
SERPINA5			ZNF665
TSC22D3			SEMA4A
NME4			LOC131055
RNF115			ANGPT1
COL6A6			PTGS1
ABHD12			LOC643813
CENPM			LOC100131578
REC8			LGR5
ECHS1			AMAC1L1
CCDC126			LEKR1
STRA13			LOC727820
C2orf76			PCLO
NSF			SCRG1
TM4SF1			REEP6
ZNF750			LOC100130496
CSRNP1			LOC642660
KDM3A			PPP1R1B
SWSAP1			LOC643702
SLC16A5			LOC727751
ALG8			WIF1
MPPED2			HES6
LLGL2			HRCT1
RAB20			FAM150A
TNFRSF19			MURC
LOC101060691			OR1N2
PSAT1			LOC390877
AFF3			C21orf71
TRIM5			LOC100132323
TROAP			LOC643922
THNSL1			ANKH
FOLR1			LOC388965
EPT1			GCAT
LINC00540			ARHGAP8
RAD54B			LOC645835
TMEM198B			LOC650433
LRRC61			C11orf82
OR7E14P			LOC731486
ZNF704			LOC728723
CTSF			LOC644155
LOC100132352			LOC100134277
MAGED1			LOC646626
PGAP2			LOC654264
RIT1			LOC100132620
GGTA1P			LOC641849
GMDS			MEF2A
SPA17			LOC649296
FLJ38379			MMEL1
HADH			LOC648438
TUBB3			GLRA3
QRSL1			DMRT2
SUCLA2			LOC650757
BHMT			LOC648415
TMPRSS3			LOC642173
SLC25A29			LOC651131
ZNF124			LOC388160
PLK2			LOC648245
FNDC1			ERRFI1
CNTN3			NDRG4
NTPCR			LOC100131271
MKI67			LOC653632
STEAP4			MAST4
GREM2			LOC642849
LMLN			LOC642922
ZNF273			C21orf69
ACOX3			GAGE12C
RP11-700J17.2			LOC643809
AP3M1			FAAH2
ZBTB8A			KREMEN2
DPY19L2P2			SCN5A
CLIC3			LOC643938
C9orf72			ZNF596
CLIP2			SCGB1A1
STK39			LOC652512
PRKX			C13orf31
FUK			LOC155060
ATG7			C6orf221
ZNF626			CACNA1G
LMBR1			SCGB1D2
KIF18A			RGS12
KCNG1			LOC650107
EPB41L4B			LOC642155
SRGAP3			LOC651966
RALGPS2			SCRN2
ALDH6A1			LOC100131093
STRBP			SLC48A1
FBXL13			ZFP2
CCDC146			LOC643378
CKB			ENAH
HMGCS1			PITX1
ITGA9			COL4A3
FOXP1-IT1			LOC391555
LOC100289098			DEFA1B
PINX1			LOC730704
EDN3			IRF6
TPD52L1			SIRPG
TNFAIP8L1			GPX2
CAND2			LOC731109
IFIH1			LOC642939
CCBL1			SCNN1G
ANK3			FAM90A19
CETN3			LOC152663
DFNB31			MIR141
CA4			HIST1H2BA
ZNF692			BSND
ITGA4			PPP1R3A
DNAJC9			LOC283202
CAMSAP3			LOC642204
REPS2			CREB3L4
FNDC5			MIR569
GEMIN8			LOC127099
CPB2			PKD1L2
TMEM56			MGC15885
CLCN3			LOC100128221
PNPO			ONECUT3
UVSSA			LOC392559
FSTL3			IL1RN
C14orf1			LOC642591
WDR66			LOC649902
RTN4IP1			LOC388795
SETD6			LOC144678
MOSPD2			LOC205251
ZDHHC2			EHF
SLC35B3			LOC645944
PLCB1			LOC100127984
CLUL1			ST8SIA6
HMGCR			HK2
INADL			LCE3C
PPAP2C			LOC649201
ST3GAL6			LOC345222
QSOX2			EDA
ECI2			L3MBTL4
LOC728392			NELL2
PER3			MIR643
ZNF630			DKFZp761E198
KIAA1324L			CDC25A
CTH			LOC100133118
EAF2			C1orf9
WIPI1			LOC100131582
TRPT1			LOC650686
EYA1			LOC653189
RP11-250B2.6			LOC729863
MTPN			LOC390033
C21orf91			LOC729137
RNF183			LOC100130960
APEX2			LOC100131927
CTNNA2			ZNF43
CDC20			C6orf182
GREB1			AADAC
GPSM2			LOC100134812
EMC9			LOC646055
PCDH7			HAO2
ESPN			LOC646023
BNIP3L			AMT
ADAMTS8			FAM123B
SLC24A4			MGC10646
NR4A2			SLC37A2
LANCL1			ZNF222
SGCD			LOC645144
GAS6-AS1			FLJ22184
NFIA			LYPD6
CITED4			SCP2
ATP6AP1L			LOC641958
RAD51AP1			LOC642344
EME1			LOC650325
PLK3			KCNN1
CLMN			SFTA2
PTPN4			LOC401875
ADRB1			LOC389842
DDIT4			LOC728027
PABPC4L			LOC100131836
ACCS			RTN4RL2
COBL			C3orf49
CKAP2			KCNJ12
LIN7B			LOC642325
ANAPC4			LOC728811
SUDS3			LOC647257
FZD7			LOC652651
SLAIN1			LDHD
COX16			GSTO2
UGT2B28			LOC649967
EMC4			MIR216A
NSDHL			ELAVL2
ZNF266			ADAM21
SIAE			FLJ42953
HARBI1			MUCL1
E2F7			NLK
C16orf93			LOC651096
TPMT			VIPR1
TTC8			UGT2B28
AHCYL2			KLK2
FAM110B			KIR2DS2
ITPRIP			LOC650144
HADHB			FAM123C
LGALSL			PPL
WNK4			LOC100133086
WDR77			LGI1
ELMO3			C14orf176
PITPNA-AS1			SNORD114-17
ST6GALNAC1			LOC730045
NBEAL2			LOC100134076
CABYR			LOC645441
HIST1H2AE			BNIPL
DLG5			VEPH1
FBXW12			ANO2
MFSD11			LOC730760
TRMT10A			LOC647096
POMZP3			DUSP4
INO80D			LOC646829
SENP7			LOC643424
ZNF320			LOC648625
CYB5A			MYEOV
PITPNM3			C17orf108
KIAA1211			LOC646445
SMC4			PPP1R2P3
DIAPH3			LOC641905
GALNT10			LOC100134373
TMTC3			LOC654244
FAM46C			HIST1H2BH
CMYA5			PLCXD1
PLXNA4			C20orf151
ZNF681			LOC729952
PLD5			LOC100133568
C7orf57			LOC339352
TFRC			LOC376475
ANO10			LOC649200
ROR1			LOC644951
SLC7A4			LOC649073
SEMA3C			LOC644001
FRMD4A			ACPP
LINC00339			ZNF526
SORBS2			DGKB
BBS4			HEPN1
ZNF268			PADI2
TRIM36			DUSP9
MERTK			LOC100132366
DUSP4			HRASLS
RGL2			LOC647537
TACC3			LOC729222
LOC102724156			IRX4
CDT1			MYH7B
RNF125			TMEM16B
TPD52			MND1
HAUS2			CHAT
STXBP6			ARMCX4
GRTP1			RPS6KA5
FMO5			VCY
ATF7IP2			IGF1R
GSTM1			MYOD1
PEA15			TMEM191C
PDGFRL			LOC100128292
SWI5			PPP1R9A
HK2			PTP4A1
ECM1			LOC100131360
SGOL2			LOC730686
C18orf21			LOC374491
EFCAB4A			FSCN3
HSD11B2			LOC643998
CNOT11			FGFR3
SOX5			C5orf46
FAM189A2			DEFB104A
RP11-517B11.7			LOC642966
DMKN			PIP5K3
SDK2			FLJ25996
SLITRK6			LGR4
ENDOG			GCNT6
TDRD9			LOC652551
METTL21A			ADAP1
GDAP2			LOC400708
MAP9			LOC648489
			FLJ30594
			RXFP1
			ATP7B
			LOC100129571
			LOC642413
			KIAA1543
			HNF1A
			LOC389267
			CCHCR1
			EFHC2
			DDB2
			LOC100131391
			PEX5L
			LOC641994
			LOC100130758
			ZNF738
			TFEB
			LOC283588
			LOC645113
			COL9A2
			LOC342918
			EGF
			ADSSL1
			LOC100131820
			ELN
			PLA2G4D
			LOC653800
			LOC643326
			GPR15
			BOAT
			LOC652418
			LOC401431
			CCDC48
			AGAP1
			MSGN1
			SNORD21
			CSF2
			FLJ10246
			LOC647797
			NOX4
			BCAN
			C6orf155
			IRGC
			TRAPPC6A
			EYA3
			PCDH10
			LOC730978
			LOC647704
			REP15
			SLC26A7
			OR51I2
			LOC643420
			UGT2B17
			NXF4
			C3orf74
			PEX11G
			KRTAP21-2
			FLJ46906
			SDR39U1
			PATZ1
			LOC729891
			KLF12
			MAPT
			TACC2
			COL16A1
			LOC646552
			PREX2
			SNORD88C
			TDRG1
			DNAH8
			CYCSP52
			LOC401087
			ACTBL2
			UROC1
			PCDHGB5
			FBXL16
			LOC100133510
			LOC100130921
			CASZ1
			TESC
			C1orf226
			ENDOG
			UCA1
			CAGE1
			LOC646103
			ARSF
			ATP6V1C2
			SLC13A2
			LOC730081
			MIR532
			TTC8
			LOC652290
			LOC201651
			SOX15
			ALCAM
			PODXL2
			LINGO4
			LOC650311
			LOC644999
			UGT2B7
			SSPO
			LOC653857
			POU4F1
			MT1E
			LOC648289
			ADM
			CES3
			USP53
			KIAA1202
			LOC643391
			CCNE1
			OGFOD2
			SH3GL2
			LOC644360
			ZNF790
			GAGE2B
			ADAM29
			PLCD4
			LOC731884
			LOC643761
			LRRC3B
			IL13RA2
			COL20A1
			ENO3
			LOC100133554
			NCRNA00168
			KIAA0802
			KLK4
			KRTAP11-1
			TMEM169
			LOC440461
			SLC30A6
			GUCY2G
			FLJ42258
			LOC648972
			RCOR2
			POU2F3
			SLC16A9
			PABPC1L
			FOXA1
			FLJ41603
			MESP2
			LOC652357
			HSF4
			CALCA
			CT45A4
			ZNF837
			CYP4A11
			LOC257358
			STOX1
			CCDC62
			PRRG2
			GBA3
			DMBT1
			LOC653214
			TMEM132B
			NFASC
			C10orf47
			FBXL13
			LOC648253
			TGM1
			LOC100134549
			C16orf55
			LOC442261
			LOC642950
			MYLC2PL
			LOC732007
			RINL
			KRT27
			UGT2B11
			SFRP2
			LOC653886
			ITGA6
			LOC645993
			AURKAPS1
			LOC653481
			LOC646254
			MIR940
			CELA3B
			CNTNAP3
			DUSP2
			LOC644256
			CYP39A1
			PDZRN4
			LOC338750
			PCCA
			LOC732157
			MTERFD2
			FLJ25169
			FLJ20920
			LOC653100
			LOC653907
			LOC132203
			SCG2
			ZNF781
			LOC728073
			MICA
			PPCDC
			PZP
			LOC654127
			LOC647444
			SNORA71A
			QPCTL
			LOC340598
			PLEKHG4
			KRT18
			CAPN10
			CDH22
			FBXO16
			LOC100131818
			ACSF3
			LOC650810
			FZD6
			PDP2
			LCNL1
			DBC1
			FLJ46230
			DPT
			RBP7
			HAPLN3
			LOC100133898
			FAM90A2P
			LOC644992
			SLAMF9
			RND2
			CYP4F3
			C1orf168
			CXCR1
			BCL2L15
			SPINK5L3
			GGTLC2
			PTPRQ
			P4HA1
			TNKS2
			C20orf127
			NFATC4
			LOC100128419
			LOC124220
			LOC649909
			LOC390231
			BEX2
			KCTD14
			MUC15
			MIR634
			ELP2P
			ACSF2
			RNU6-15
			LOC652175
			LOC728412
			LOC151760
			ULBP1
			SEMA3C
			MYH14
			DACT2
			C19orf39
			LOC650796
			BAMBI
			LOC100128507
			LOC728599
			KIAA1772
			TUBA3D
			OR13C9
			LOXL4
			LPL
			LOC645476
			LOC441061
			ZMYND12
			CRYBB2
			LOC389000
			PDE8B

## Sheet: Down-regulated
GSE26787	GSE58144	GSE71331	GSE92324	GSE103465	GSE111974
C9orf172	CA12	KCNH6	LOC645367	TUBB2A	XLOC_l2_015397
UPB1	FAM76B	LIPC	FGB	MAP3K4	SNORD12C
MAPK8IP2	UBE2E2	NKAIN1	MRPS2	CDC42EP3	OSTCP2
LOC100128343	ABCD4	ISM1	AGTRAP	GGT1	PCSK1N
NUTM1	KLHL32	HIVEP3	SLC15A4	TUBA1C	FKBP3
LINC01013	PSPC1	SIGLEC12	P8	SIPA1L2	PAPD7
FAM122C	PRKRA	LINC00927	LOC145837	RP2	PITHD1
TBXA2R	ERBB2IP	PROKR1	ITGA3	BAG2	ZNF205
CD300LB	TMEM25	C1QTNF6	LOC728510	C16orf61	LOC100505669
LOC100130744	CDKN2AIP	NRAP	IMPA2	ELF4	DKFZP547L112
ELK2AP	AC005512.3	TRIB3	NUPR1	TUBB3	SUMO3
DNASE1L3	PAPOLG	FAM20A	LOC284215	NANS	VDAC3
ZNF219	MED20	TNFAIP6	GPX3	TUBA1B	LOC100130557
DLL4	DZIP1L	ADPRHL1	LOC644093	PUS7	LOC100526771
TSNARE1	ZNF189	FABP3	IL4R	PIM3	CALM1
KLK4	LRRIQ1	LINC01119	FGA	EFEMP1	PRKRIR
LOC100130872	ADAMTS6	HCCAT5	SIRPA	SLC25A39	PARL
GBP1P1	NUFIP1	SERPINE1	LOC644879	TRMT61B	GIMAP2
LOC102723661	PRODH	MYL9	MUC16	PARVA	CTSL1P8
AHSP	CCDC41	TGM2	CDYL2	SEC61B	AVP
CEACAM5	RASGEF1A	LBH	SLC1A1	MYLK	TMEM219
WDFY4	MYOM2	JDP2	DHRS3	KCTD10	SUMO1P3
CRH	TAS2R60	RPL32P9	PHOX2B	EXOSC8	ADSL
LINGO3	RCE1	GATA6	GADD45A	MMD	FOXB1
NGF	SLC25A27	TNFRSF8	LAMB3	C14orf156	LOC100505937
NPB	AC091435.2	FNDC4	LOC553137	DENND4B	ZNF329
SLC35F1	DYNC1LI1	OLR1	ULK4	NCAPD3	CNIH
SEPT5-GP1BB	PURG	C11orf96	ELF3	C16orf87	CASKIN1
DQ586822	DHX29	B3GALT5-AS1	ST6GALNAC6	C14orf179	GEMIN2
LOC151174	C9orf130	SLC5A10	ZDHHC18	DEPDC6	IER3IP1
C21orf15	IL1RN	P3H2	IRX3	COG7	LPCAT1
AGRP	DYNLL1	FAM102A	CCDC109A	GAS1	SNORD76
DLK1	AGGF1	SELENOM	TTC39C	MFSD2A	XLOC_008015
NEUROG1	WNT5A	AL356585.2	C14orf184	C7orf30	XLOC_l2_007271
SEC14L5	PEX2	RBP1	PPARGC1A	HES6	C1orf229
C10orf67	FAM43A	ADAM19	LOC645013	RAP2C	XLOC_007600
GRID1	STK31	LBP	RNASE4	BTBD6	RAVER1
C10orf62	PHF21B	FILIP1L	EDNRB	DBNDD2	XLOC_009080
ATCAY	CCDC132	SLC22A24	CLDN10	PRPF4	FUS
GPR4	GFRA4	PDLIM2	LOC729406	ITGAE	TRA2A
KCNN1	CEP290	AC132219.1	TTLL12	RABGGTB	PRKAG1
KRT24	OTUD6A	IGSF3	SLC22A5	MYL12B	ARPC4
ZGLP1	ZNF260	DHRS3	C1orf116	MAP3K12	ALG9
PI16	POSTN	HOXC6	PPP1R14C	SPOCK1	ASB9
RP11-82L18.2	GALNTL6	AC011558.1	DPCR1	NDUFB1	LOC100289186
ANXA2R	RYK	S100A6	HABP2	SS18L2	LOC439951
LOC100505711	C21orf129	A1BG	ACADSB	SLFN11	LOC100287063
RP11-513N24.1	ZNF558	CCND3	CD68	PAN2	XLOC_l2_000657
CARD11	OR5B2	CLEC7A	NNMT	GNL3L	XLOC_007725
P2RY6	UNC119B	SULF1	ECGF1	FASTKD1	XLOC_l2_001853
WNT7B	SNURF	AL592182.2	TRNP1	CMTM7	MAGOH
IQSEC3	DGKQ	CRAT	COMP	PSMA3	HIRA
TFAP2E	LDHD	GAST	PAEP	PAWR	MAFA
LOC338963	JMY	CD177P1	MTHFD1L	MTERFD1	EIF3F
RNF165	ARID2	TUBB3	ANG	C12orf4	NGRN
LOC100129129	TYW3	SSX3	CDKN2C	RFTN1	CGGBP1
MYT1	FAM47C	C1QTNF1	NOS3	TPMT	NDUFA9
SFTPB	CC2D1B	S100A4	LOC151162	TXN	TCEAL5
NKX6-2	RHOG	CEP170B	ANKRD55	NDUFB8	RAB32
EVX1	AZIN1	FOSL1	PISD	ACTB	SNORD30
PSG9	DSE	IGFBP1	C12orf27	SELK	PRR25
HMX1	TIMM17B	GRIN2D	ABCC3	CCDC72	HEXIM1
B3GNT8	KRT25	AC006511.5	TNFAIP2	ATP13A3	NLRC3
CCDC60	SGK3	SLC36A1	CDA	TRA2A	ZNF768
SAMD10	IFT80	GPX3	IGSF3	C11orf96	PSMA7
SLC4A8	OR5K1	PMAIP1	IRX5	GTF2A2	TM2D3
MAPT-AS1	ZNF404	AL162584.1	SH2D4A	C2orf69	HSPB9
AIRE	DCI	TFF2	RHOD	LPCAT1	C20orf3
MCHR2-AS1	AL356017.3	B4GALNT2	ITGB5	LYN	XLOC_l2_015476
FAM160A1	RP3-377D14.1	PLCD3	LITAF	GTF3C6	LOC100129406
RASGEF1B	C9orf71	SDC3	PPP2R5A	DNAJC25-GNG10	ILKAP
TSPAN32	SNN	MBOAT4	SNX29	VPS16	RAB13
LOC730139	DLL4	AC027088.3	SLC40A1	PWP2	GTF2E2
TTLL9	PGBD3	GYPC	RARRES3	PCSK7	XLOC_l2_014720
C20orf166	C6orf103	BX571846.1	GRRP1	PSME2	TMEM33
CD79B	OSBPL1A	KCNA2	VGLL3	OXSM	TRIAP1
PHYHIP	RP11-93L9.1	TRPC7	RAB32	TUBA1A	TOMM22
LINC00382	C10orf76	CACNA1C-AS3	ICOSLG	TPM4	SNORD59B
PAPPA2	MAEA	HAND2	FAM102A	RPS6P6	XLOC_l2_007829
SPOCD1	PRSS35	IGFBP6	CATSPERB	PFDN2	CHMP2B
OR13C4	RPE65	AC138028.4	BATF3	SS18L1	RPSAP52
ASH1L-AS1	REV1	MLPH	DIAPH1	ZNF44	ZNF32
MMP21	FLRT3	AIF1L	LRMP	RBMS1	CNPY4
TINAGL1	OAT	SLC6A12	LIF	GLMN	XLOC_l2_013131
AGPAT4-IT1	AC091878.1	LILRB2	SLC22A4	AP3S1	PRICKLE2
GHRL	PDE8A	CLU	KIAA0513	FAM58A	JMJD1C
NDUFA4L2	PCYOX1L	NPR1	LY86	CDK5RAP1	SNORD37
SETD1A	TTC7A	WNT11	ABLIM1	MIF	2023-03-05
FAM99B	PDE8B	OVCH1	TSPAN1	FTSJ1	MGC45922
SERTM1	CUL7	RPL23AP64	VPS13D	KIAA0040	DRAM2
TNK2	TDP2	ZNF497	PLP2	HADH	TMEM188
SLC25A5-AS1	TEKT3	CSF2RA	CDC25B	PAICS	PCMT1
VILL	RP1-14N1.2	ITGA5	LST1	PGK1	RNF219
MAP3K10	WFDC10A	FMOD	RGS20	NFKBIZ	ANKRD36BP1
BOLA3-AS1	C19orf34	RARRES1	TMEM92	UBLCP1	C7orf25
CSF3R	ACTR6	FADS3	CYP3A5	TUBB6	DHX9
C2orf54	SPINK13	ENG	DPH3	ROMO1	DGCR14
C1orf101	RP11-219B4.3	KCNK3	MITF	CLDN12	PDIA4
PRRT3	RTDR1	GP1BB	PPP1R14B	ERH	RAP2A
LOC100287015	NUCB2	ASS1	AIF1	RNASEH1	CHTF8
RTEL1	CNGB3	LINC02672	TEAD4	CDC37	FAM18B2
LAX1	NCDN	ITGB3	CLEC4E	MEN1	MRPS23
MADCAM1	KCNJ13	AC100826.1	VAT1	GBP1	ZNF232
LOC102724165	TMEM14A	SYS1-DBNDD2	SLC43A3	FLOT1	NDUFS6
CYP3A4	DCTD	AC087521.1	CD33	RPS16	MRPL1
CTD-2035E11.5	NELL2	AP003396.5	INDO	KIAA0182	PSMD14
GPR3	SPRNP1	WNT4	TRAF3IP3	RRP36	RAD17
ETV7	AC104820.2	TIMP3	RUNX1	UGDH	SDF2L1
CYP2A13	MYLK4	GOLT1A	LOC387882	MPV17	PRPS1L1
CD300C	EIF2S1	AC130324.1	RTP4	GLCCI1	LIX1L
ILDR2	EXTL2	OR10G3	EML1	MRPL47	BLMH
LOC100506406	YY1	CD14	CFB	ITGB1BP1	SDHD
SULT4A1	C20orf103	B3GNT7	SELM	GPN2	ATP8B5P
UNC5CL	RP11-392A22.2	AL163636.1	MAOA	SSSCA1	XLOC_009023
IL3RA	RP11-460I13.2	EHD1	ZNFX1	HAUS1	VPS29
CCDC112	PRMT6	PPP1R14C	CARHSP1	KPNA2	TUBA1A
THPO	C6orf170	MYL5	MAP3K5	PUS1	AAGAB
NODAL	RP11-187C18.3	IGFBP4	STRADB	ZNF83	KRTAP19-5
BC048141	UXS1	CAV2	TCF2	MED13L	XLOC_007308
GPR162	RBM25	PCDH17	ALOX5AP	MAP3K5	PSMC5
LINC00092	ZCCHC12	SHISAL1	LOC100134073	COPS8	NBN
CSF2	PIR	AL365203.2	SOD2	SRSF7	EXOSC2
PYHIN1	RP11-61L23.2	CPXM1	ANXA10	C18orf8	RAN
KRT81	SDCCAG8	GFOD1	GOLT1A	POP5	SNORA71A
TRIM29	EIF6	AL138767.1	HDAC7	EIF2B3	RNASE6
NDUFV2-AS1	BTG1	ISLR	LYPD1	PPPDE2	CTHRC1
LOC729887	STEAP2	FA2H	CXCL14	ASS1	LOC100652987
SLC4A3	RCHY1	FBLN2	MSN	MAU2	NAGA
PYY2	GZF1	CATSPERB	EIF4E3	MAGOHB	SNORD12
E2F3	WDR11	SMTN	AGR2	LPIN3	LOC100127983
RBPMS-AS1	SCNN1B	CTSL	AOX1	SNRPD1	PRKAR1A
LOC648987	AC107977.7	NR2E3	HNF1B	ERI1	NKAIN3
IL18	CCDC91	TREM2	GFOD1	MCM3AP	PEX5
HOXC4	RP11-707A18.1	TFAP2E	HNMT	MTHFD1	ZNF337
CLCN6	PPIP5K2	FCN1	PAPLN	ESYT1	XLOC_006260
ARHGAP4	CR1	LINC02287	C9orf150	IFITM2	TMEM81
SEMA4F	HSBP1	LINC01229	C2orf3	CISH	CCNYL1
RAB4B	SPECC1	AL162417.1	LPHN2	FAM156A	SPAG7
KCNIP3	XRN1	PLAUR	NCKAP1L	TUBG1	FAM26F
ITGA2B	RANGRF	CDKN2A	BICD1	NUPR1	WDR36
WHAMMP2	AC109642.1	ADORA2A	SLAMF6	NUP93	C1orf216
MYBPC3	SAP30L	AQP3	LMOD1	ANAPC5	RPS3
TRAF3IP2-AS1	ROR1	FBLN5	FAM3C	ACOX3	OBFC2B
SYT8	ACSS1	SBF2-AS1	LOC653879	CENPM	FAM118B
KIF21B	ACN9	RHOD	LOC728715	TUBB	LOC100506338
LOC553103	DEFB112	KRT13	TSPAN8	DCAF13	KIF5C
C22orf46	C14orf37	MAP1A	PLCD3	ID2	SRSF9
LRFN3	ZC3H14	SRPX2	FAM65B	MSN	MS4A6A
TYMP	C14orf80	DUSP5	TENC1	LSM5	MAT2B
MAMSTR	SLC8A2	AC105402.3	RGS10	FUNDC1	APAF1
ADM5	PRKCI	RPS28	ST6GALNAC4	NDUFV3	QTRT1
THEMIS	EIF4E	FHL2	TMC5	WDR60	CDC25B
LINC00592	RP11-481A12.5	FLNA	DUSP5	AMMECR1	PNMA1
C2orf73	DPP10	AL356134.1	CTSW	DEGS1	ZNF121
MAP3K7CL	COG5	SNORD114-24	ALDH3B1	NDUFA1	XLOC_009606
CCDC148	ZNF75A	ADPRH	ACAA2	FUS	PLN
AC005306.3	ORC4	ADGRF4	TMEM156	SNF8	CENPV
MRM1	BAZ1A	CXCR4	KIAA0040	SETD5	CLEC1A
CCDC106	HIST1H1T	AP000424.1	GRAMD1C	TRMT5	BIN2
RASGRF2	SCARNA13	VMAC	PROM1	RFFL	ERCC8
GNB3	RAP1B	AC018450.1	ARHGDIB	HSBP1L1	FOXK1
HAUS8	WNT3A	TNFAIP2	LOC654191	SEC61G	GJA1
TRMT44	RP11-1118M6.1	NNMT	RAMP3	ZC3H14	ZSCAN5B
ST6GALNAC3	OR8B2	VEGFD	CEBPD	PSMB1	STK19
KIF7	CDADC1	HAMP	ASS1	DDX18	ZNF222
ITGAL	CNTFR	C12orf75	FXYD2	FAM82B	RCCD1
FBXO10	KDM4B	SERPIND1	FLJ11795	UBR4	XLOC_l2_014518
ZNF696	COL24A1	SPON2	DCTPP1	LYPLA2	ACOT9
CLDN19	RP11-718N2.1	SNX29	STAB1	TAGLN	MAGEF1
MED9	ZNF711	MYL2	ARSB	LOC100509231	HAUS1
DQ592442	TSPAN10	WNT9A	PRKCB1	SFRS15	FBXO22
PCDH9	RP11-844P9.2	TAGLN	LOC100133511	FHDC1	RN7SK
LINC00961	TRDMT1	CDON	MGC16384	MYO1B	SLC16A14
ABCB8	CCDC111	FSHB	SMARCD3	EWSR1	lincROR
MILR1	SMAD2	CLRN2	RAC2	UFM1	LOC100507392
PPFIA3	ABCB1	GFOD1-AS1	FILIP1	IRF2	DEK
ZNF335	MIDN	ABHD13	FBXO2	PRPF39	SNORD41
RP3-406A7.7	ST8SIA6	F7	PID1	FBXL12	RNLS
IGLL3P	C13orf1	CCL3	COTL1	LOC150776	XLOC_010255
ZNF865	NPY2R	AARD	DNAJB9	MICALL1	HNRNPAB
LOC100507520	GALNT12	SERPINH1	ZCCHC24	CHD1	MED29
SLC35G2	ARHGEF26	TMEM252	DCPS	NAT1	OMP
CACNA1C	TBX3	HSD3B7	TXNRD1	TJAP1	XLOC_009394
CD40	AUTS2	AC122134.1	IDO1	MRPL18	CLDN2
CYP3A7-CYP3AP1	SMARCC2	ZFP92	FAM20C	IER2	KCNA2
CRTC1	PAQR4	TMEM147-AS1	ITGB3	RCCD1	RAB8B
CPS1	PTH	SLC17A9	TPM2	COPS3	NMT1
ADAM23	RHOBTB3	TGFA	CD247	COX5B	KCTD15
ZFP30	DZIP3	WFDC5	RGS18	FAM135A	DHX29
ICOSLG	UBXN2B	PALMD	LAMC2	OSGEP	SERPINI1
HIST1H4I	FAM117B	HABP2	PLEK	CDK5RAP3	NHEJ1
SERPINB8	REL	FAM160A1	DPP4	FERMT2	BHLHE23
DMWD	TSPYL4	DPP4	TBC1D2	LRRC8A	DECR1
PVRL1	UBA3	AC133561.1	PARVG	STX16	CFDP1
RP11-332H18.4	RNFT1	TRNP1	INPP5D	CCDC71	ERI1
CENPT	RP3-410C9.1	AP000781.1	WAS	ADCY3	CAV2
TMEM59L	LGALS1	PTAFR	PAX8	CYP2R1	RFC2
NKD2	RNPEP	MALL	FAM109B	RPAP1	XLOC_003782
LOC100652768	FAM185A	AC022893.2	ITM2A	MTCH2	LCTL
TP53I11	EFCAB7	TMEM51	LAPTM5	GRPEL1	GARS
ASIC1	PPIL4	AC006369.1	ZNF385D	MASTL	RBM7
TMEM88	AGPS	OAS3	GIMAP4	NME1	EBI3
ZNF524	WIF1	AL391056.1	LOC100132091	WDR73	ZSWIM1
FOXF1	RP11-497H16.6	TUBB6	C1orf106	POLR1C	SSR2
TMPRSS2	EHMT1	LASP1	LRRC31	PCDHB2	HNRNPH3
HIST1H2AJ	STK11	BMP4	RAB3IL1	SERTAD3	MED10
GFOD2	AHI1	SUCNR1	FGL2	ACTL6A	MTSS1L
LOC643733	KIAA0196	GAS1	TMCO3	LAMA5	SNORA80B
RASAL3	HSPH1	BICDL1	CTSC	CCNK	CPLX1
CCDC102A	OR3A1	TREM1	LAPTM4B	METTL5	CLEC4A
SPDYE2	C1D	FAM19A5	CUGBP2	GNG5	ENC1
ABCC9	AL590303.1	FCGR2A	MLPH	CD38	NUDT10
ICAM1	GRB14	LINC01828	P2RY6	DDX41	EXOSC7
BCAS4	VMO1	AP001453.2	C16orf70	FLAD1	THG1L
CD1E	AC106876.2	ERN1	GMFG	BDH2	GSTA4
CYTH4	APTX	CNN2	TLE2	STX4	DCK
NRTN	RSRC2	AL513217.1	TRPC6	PSMB6	RBM3
LINC01312	ALDH9A1	SPATA22	OBFC2A	RASA4	LOC643355
ARHGEF15	EEF1A1P15	TMEM52B	HDAC7A	GTF3A	GGT7
PODNL1	APH1B	AC005786.3	CARD16	CPSF3	Q58MP6
CCDC178	SERPINH1	RAB38	GVIN1	KLHL13	TEX2
ABCA3	DOK6	AL049634.2	FAM80B	ZFAND2A	ASB8
NAT6	FUT10	AC007278.2	CST7	POLB	MIMT1
LINC01339	CPSF1	IL4R	LAT2	XIST	NT5C3L
ITGAX	TAF9B	SYNPO2	GAS6	NDUFA2	SNORD59A
CROCC	NPRL2	LURAP1L	TRAF5	NOP16	MED28
CGREF1	ZBTB2	AL133373.2	PTPRR	TCEAL4	ARL6IP1
C1QTNF9B-AS1	THY1	PSD	SPINK1	CDK2AP1	MORC2-AS1
LY86	IRX5	DACT3	DEPDC1B	TMEM216	TMCO1
IKZF3	C14orf143	GLUL	DYSF	C7orf28B	GBP1
PSTPIP1	TRGV1	PRPF39	CCDC3	DUSP6	CABP5
MAP6D1	KRTAP2-4	KIAA0930	DEGS1	CARS	XLOC_006416
RP3-508I15.21	NCRNA00261	AC010273.2	C4BPA	SRA1	SNRPF
LINC01341	DENND1C	AC009137.1	RRAS	POLR2H	SEMA7A
TOP3B	CLEC1B	NKAPL	ZNF658	USP40	DNAJC25
DNAJC3-AS1	AP003068.9	IGFBP2	CD96	CLIC4	SNORA3
ADCY4	SP6	CD248	LOC652789	ITFG3	PRUNE
TBC1D25	UBXN8	LAG3	ERN1	PSMD14	SYNM
FAM223B	KCNA5	RNU4ATAC3P	MOCS1	XPOT	COQ2
NCDN	MUC7	AC241644.1	C2orf67	ATP5L	HSPA12A
LOC646014	CCNE1	RSPO3	C10orf54	CRIPAK	SNORD15B
BATF	FAM36A	CIB4	CASP1	ZNF23	KLHL13
ZNF554	SYNPO2L	GRXCR1	GUCY1B3	STX2	ACAA2
ANXA13	NME7	AP000424.2	CYTH4	LGALS1	PPIB
MAN1B1-AS1	XRN2	WWC3	LOC650860	ARPC1A	LYAR
IL18R1	CPEB4	LAMB3	LOC150577	TOMM5	SLC39A10
ARHGAP25	PPP2R5E	OAS2	PHC2	FAM50A	ARNT
CDKL2	C9orf66	TRPV4	HAL	USP20	IRGQ
LOC100507535	TNFRSF25	GABRB3	GRB7	SLC25A36	RNASEH1
LTB4R	MAP4K1	PCDHAC2	HOMER3	SRSF1	TCERG1
PSMG3-AS1	CCDC36	PATE2	TLN2	C1orf52	RNF146
RASSF9	ZNF512	PWWP3A	HYALP1	TPM1	PPP1R2P3
SEMA6A	CTH	AC130456.3	CXCR4	DAZAP1	LOC100507473
LOC101929340	ZNF267	GRAMD1A	C9orf71	DDA1	DDX50
ZNF34	C1orf183	LINC01160	PTGIS	SGK3	VCAM1
WDR86-AS1	MIF	BMP1	GPR110	CENPK	NAGS
PGM5-AS1	RP11-663P9.2	AC091182.1	C20orf117	SF3A3	LOC554206
NNMT	AC073416.6	ARSEP1	C3	VPS11	SPATA5
IPCEF1	JAK2	PODNL1	SLA	RBX1	BAG2
SCN1B	RP11-884K10.5	DLGAP1-AS3	GIMAP6	PIM1	TTC4
CYSLTR1	PTAFR	LILRA6	INSIG2	ARPC5L	TUB
B3GALT5	CTB-54D4.1	GNG4	DOCK8	NNMT	UBA6
GALNT15	ZNF391	MRPS2	SLCO4A1	ELMO2	HSDL1
SH2D3C	FAM92A3	TNF	BMP6	STK36	L3MBTL3
F12	FLYWCH2	AC002480.1	THBD	MRPS21	BCL10
ZAP70	ADAMTSL4	TNFRSF13C	LOC100133489	C14orf126	TNFAIP8L2
ELMO1	GSTM2	PAEP	DARC	LONP1	WT1
LOC646903	ZNF385D	TMEM61	LOC440311	NAE1	SNORD69
SCARF1	ESPNL	IRAK2	ENO2	CDC42BPB	HEG1
LOC100506606	EFNB3	SPP1	TMEM51	SRM	C8orf48
ZNF354B	GYPE	BARHL2	LOC730415	SDHB	NRIP3
RP11-33O4.1	CRY1	FEZF2	PPP1R12C	HUS1	JAM3
CD37	DLG3	AC107220.1	GAL3ST1	C20orf72	FLI1
GAL3ST1	MRPS31	PROM1	LOC652844	SCO1	GPR19
PCDHB12	THBS3	AC025588.3	MET	SSB	GPR4
STX1A	HMOX1	UBTD1	TNFRSF1A	DHTKD1	TARSL2
APLN	GPRIN3	P3H3	SLC2A3	PARP12	ERMAP
SYTL2	GRASP	MNX1-AS2	ARID5B	KARS	LOC100506585
HLX	PSG8	AL391361.3	LOC728637	NT5C	ETFA
HOXD4	BCL2L1	AC084149.1	STOM	TOPORS	RNF114
RBPMS2	IFNA16	LINC01615	GLT1D1	LUC7L	LOC729468
SIGLEC1	RP11-389K14.1	AC005828.5	ODZ3	CBX3	LOC100499489
RNASE2	ZNF30	AC087894.2	SLAMF8	C6orf226	OSTC
LOC100507540	PIK3R3	ST6GALNAC2	CLCF1	NXF1	TMED9
PCDP1	ATP7A	MUC16	CHST15	PNO1	CHST11
BRICD5	RBMXL1	S100A3	HCK	CAPZA1	TPM1
SPINK5	KLHL13	GPRIN1	INHBB	DDX21	C14orf149
SLC9A7	OR5C1	PPP1R14B	CALHM2	LRRC40	GLIPR2
PRKCB	RP13-143G15.3	AL353746.1	APOE	ASNS	LOC100507507
HAND2	ZNF492	CYP24A1	SERPINB7	RBFA	CMTM6
PDE3A	ODZ4	GUCY1B1	SLC7A7	MRPS30	RAD51AP1
TMEM229B	ZNF197	RGS16	MAP7D1	SSR3	CDC5L
CYP2W1	CHRNB3	THBS1	GZMA	FGFR1OP	IST1
NPM2	FCRL4	SIRPB2	PRF1	DSN1	LOC728739
BIN3-IT1	TUBGCP6	PRSS21	MESDC1	LOC100510530	SH2B3
DPP6	SREK1	KIAA0513	GYPC	TUBE1	RSPO3
MROH8	TTC35	TRHR	ST3GAL1	PCGF5	SNRPA1
LIMS2	HCN1	TRABD2B	KU-MEL-3	LYRM1	SH3BP5
SCN2A	SCLT1	C1R	CPXM2	ACTN1	GJA3
RPUSD1	SLC37A2	KRTAP3-3	ST6GAL1	ADPRHL2	SNAP25
LINC00086	SVOPL	COMP	RAB33A	CRLS1	CPVL
MGC16275	PRKAB2	GDPD5	GIMAP7	SDF2L1	CTSS
LOC100505549	SENP5	MGAT5	LOC728835	TUBB2C	SRSF7
PHEX	TGFBI	PTGIS	C6orf145	CCNL2	GPR68
DDO	C5orf15	SPON1	TMEM140	NUP107	PAPSS2
ABCA6	CCNI2	FBLIM1	EOMES	NDUFA9	GIMAP1
ELL	C11orf1	CARD9	BCL2L10	HNRNPAB	SNORA64
LRMP	C1QTNF8	AC079466.2	LOC646114	MRPL27	HAUS3
BCRP3	RPLP2	AC136475.2	CRYL1	NOP2	GIMAP5
ASPHD2	CAPN5	TSPAN1	PDIA5	PSMC4	LINC00152
CACNB2	ZFC3H1	TRBV28	CNN1	C6orf70	SEMA6A
DPP9	NGEF	VSIR	C9orf66	ZFP36	SUPT16H
MPP6	ZDHHC15	TIMP2	BCL3	FAM127A	LOC100507263
TBC1D22B	KIAA0753	AC092757.2	TYMP	METTL10	CARD16
RP11-389C8.2	SIN3A	AC092919.1	ETS2	EFHA1	PDIA5
HOTS	ACVR1	STK32C	DUSP23	MGRN1	SLC43A3
APBB1	OR52N1	SLC11A1	CYSLTR1	PTPRM	SYT11
ZFP41	MT1P3	SERPING1	ARHGAP9	MTPAP	FAM27E3
CD5	EDAR	SYNE2	LOC199800	TH1L	LOC100630918
RP11-21L23.2	OR13H1	ETNK2	C19orf66	ZNF561	CLEC14A
PLEKHA4	C11orf48	ALDH3B1	MTHFS	GPI	APOBEC3G
CPXM2	OR51G1	GNB3	ZSWIM3	CYP20A1	PFN2
PARVG	GPR179	AC079203.2	PAPSS2	SCO2	PLP2
MAP3K14	GAS8	PTPRU	PKIG	WBP5	ADORA3
PTPN7	BX255923.1	SLC6A20	SASH3	C20orf7	LOC148709
PTPRCAP	RP11-84P7.1	CDKN2B	C12orf39	CSRNP2	TNN
TMEM71	SLMO2	SLCO4A1	TMOD2	HSPB1	XLOC_l2_013480
TMEM190	GPC5	GPX6	DPP9	PNPT1	C14orf162
FAM167B	RP4-684O24.5	CCDC187	CD3E	C14orf4	LOC145694
MBNL1-AS1	SLC27A1	AC017002.6	AQP3	ACTR3	IFI16
KIR2DL5A	MIB1	HPS4	TSPAN33	HN1	PKIB
TRIM52-AS1	RP11-388B24.3	WNT6	AHNAK2	YWHAH	PISD
FAM179A	SPNS3	CAV1	TMEM163	LSM10	PDCD11
LOC401052	RP11-30P6.2	GPX4	PSCD4	ZNF77	XLOC_004956
LINC01279	HTR1B	THY1	SMPDL3A	C11orf59	C11orf61
NAV1	TMEM98	C16orf97	STAP1	MAPKAPK5	EDEM1
TNFAIP8L2	DUSP6	AC140479.5	PLSCR1	ICT1	LOC100129781
GBP4	BIN3	APLP2	PDPN	RPL26L1	CTSC
HSD3B7	AC092619.1	CFAP46	GPR114	MOSPD2	SNORD32B
CEP152	GDE1	THBS2	PCDH17	NDUFA12	LOC100506613
DHX58	MAP4K2	AC091826.2	TAGLN	NXT1	XLOC_012139
DPF3	AS3MT	LAMC2	SPI1	RHOQ	DAOA-AS1
P2RX7	NRIP3	AC011120.1	CADM4	ANAPC10	XLOC_008745
BCL9L	CDH6	FLRT3	TGM2	CFL2	CDCA4
MOCS1	ARHGAP31	GLT1D1	LOC652968	C3	CD93
ANKS6	ANKRD13D	ABLIM2	CYBRD1	KTI12	XLOC_005116
RP11-326I11.3	SEMA4D	RNA5-8SP7	EFNA1	RBM6	MOP-1
PTAFR	EPDR1	AC018629.1	C6orf85	PFDN6	KDR
TBC1D10C	C11orf55	AL592146.1	EPAS1	MYO1E	SNORD21
MIR142	KIAA1328	AL109917.1	SAMD3	BLCAP	SNORA44
FLJ32255	MSRA	VSIG4	LYSMD2	SSR4	ZNF366
PRKG1	C9orf140	TSPAN15	PROS1	TMSB4X	WNT10B
KCNK6	VOPP1	CCZ1B	RNASE6	NUDT15	B2M
HOXC6	PPM1F	ACADSB	LAMA4	ANXA5	ALOX5AP
ENOX1	AC018641.7	LGALS9C	LOC440359	GOPC	TCEAL6
IL17D	ENTHD1	LGI2	LOC644151	C1RL	EML1
ADH1C	CLDND2	AC104135.1	EVI2B	ZNF92	DEPDC7
PGBD1	AC006030.1	SCN1B	KIF12	CORO1C	DKFZp761E198
GPSM3	HSD17B12	TLE3	C2CD4B	DUSP12	MARVELD1
ZSCAN12	GTF3C2	CDC42EP1	TLR7	NDUFS6	ZNF214
CYP11A1	CD3G	RHOQP2	LY96	ABCF3	ZNF454
FLRT3	NDST4	KLRF2	FAM134B	GNPDA1	ACP2
C2	ANKS6	MANCR	FAM7A2	AGPAT6	LOC100133286
TEX40	ANO6	ANOS1	NCOA7	CCDC112	DHX32
RGS18	MDM4	SLPI	APOD	CPSF2	PCDH17
BDKRB2	KRTAP13-2	CRYM	CLEC9A	MORF4L2	CCBL2
KCNC3		SNORD113-2	TMEM173	PHF23	COX10
GALM		SEMA3B	GAS1	MTHFD1L	RAB31
MAP2K1		SBSN	LYL1	BAG3	CNN1
SLC6A12		JAKMIP2	TNFAIP6	ORMDL1	SRF
EIF5A2		PDLIM7	TNFRSF6B	NDUFAF3	EGFLAM
FHL3		LILRB3	HAS3	ZNF764	GNG4
KIF5C		SST	SBNO2	SLC5A6	SYNPO
SIRT4		S100Z	LOC642153	C10orf119	XLOC_012383
NOL4L		LINC01141	KIAA1949	INTS10	TMEM35
LOC101928806		SIGLEC1	SH3BP1	RNF214	ANP32C
SLC23A3		ATAD3C	TSPAN4	C14orf138	XLOC_005039
ARHGAP24		CTSLP6	RGS16	LONRF1	CCND2
SNTA1		CCDC167	P2RY13	STIL	LOC100507286
PDE3B		AL161452.1	SLCO4C1	RPL10	XLOC_013994
WAS		CYMP	FAM36A	PAPSS2	NDUFS2
MOB3C		C1orf116	LOC100132032	ILKAP	INTS7
CYP27C1		UROC1	SERPING1	FLNA	XLOC_012574
CEP250		TMEM163	SCLY	UBE2E2	NME7
LOC100506022		GNA15	FASLG	AASDHPPT	CD109
HYAL1		Z97056.1	APBB1IP	PWP1	MRFAP1
PVRIG		HPCAL1	RBP4	NCRNA00171	TFEC
SLC25A19		FOS	LIPC	TBCB	SNORD110
HPS1		PLEKHO1	PLAUR	SEC23A	INSIG2
GPR176		NEXN	TMOD1	FNBP4	C9orf62
ABR		TMPRSS4	NCF4	VCP	BTG1
ATP1A1-AS1		AC092667.1	METRN	ECHDC3	ATP6V0E1
LOC728485		LINC02086	LOC100134304	COMMD7	HAPLN1
AK074476		ARID5A	TYROBP	TAF9	SNORA34
SLC2A13		AL137186.2	CD7	SF3B5	ACTA2
ZNF683		AC022400.1	SLC9A9	UCHL3	ZSWIM5
SYNPO		CDH15	EVC	ZCCHC9	XLOC_008995
CD48		AC092440.1	FYN	COX6B1	LINC00304
MALL		C10orf55	IRAK2	MEIS1	VASH1
ZNF485		AC026369.2	CYP4V2	CHFR	GPR65
SMTNL2		CLECL1	ITGAL	LTBR	PPAP2A
DZIP1L		AC026904.1	HLA-DRB6	PYGL	LOC148413
AOC2		CP	TRIM27	DOCK5	CHEK2
RBMS2		DEFB112	GIMAP5	USMG5	PDE3B
GSDMC		AL356585.1	NKG7	GARS	LOC100505504
RP11-499E18.1		MAF	RAPGEF5	CALD1	MAP4K3
GAST		SNORD113-1	PGBD5	TTPAL	APOBEC3C
VIPR1		TIMP1	RNF32	ZBED5	SNORD48
ITGA7		AC008750.1	MMD	LATS2	PPP2R3A
DLEC1		AL445235.1	NRTN	NHP2L1	LOC100507599
ZNF480		FBXL22	C14orf78	HDGFRP3	TMEM64
RGS17		AC104777.1	SLPI	CEBPD	C7orf10
CAP2		SLC7A11	LOC730455	ETFA	PTPRO
PCBP3		NUPR1	IL10RA	CCDC109B	DOCK11
CTD-2541M15.1		C1QTNF5	LOC727984	PLCG2	ABCB4
F8		APOL6	LOC651861	ITPA	ANO8
PDK2		SH2D2A	MRGPRF	MTHFS	PHLDB2
GJA5		MKRN3	DOCK2	TRAF5	GAS1
CLSTN2		ADAMTS7P1	CD59	FBXO5	SGK223
CLDN12		NXPE2	PROCR	C17orf95	LOC100129269
GPR146		LIPK	NBL1	TTC12	HHEX
TRPV2		PANX3	C4BPB	COQ10B	POU6F1
NAGPA		AKR1B15	GPR34	PLAGL1	SLC23A2
LRFN5		ADGRF1	GFI1	NUDC	HIST4H4
VEGFB		AL109935.1	CD53	MALAT1	TRAM1L1
LOC100506119		AGR2	LOC643719	ATP5J2	MRAS
PTPN22		RIMKLB	BTK	EIF2B1	SCAMP4
TAGAP		AP001208.1	IGFBP7	ACTG1	SNCA
ST6GALNAC6		PLAT	CCL15	CETN2	SRSF12
TNFRSF11B		AC002398.2	C5orf62	PRKCDBP	XLOC_l2_015849
LEKR1		AC079210.1	CCDC148	FGFR1OP2	JDP2
TANGO6		LINC01756	STX11	WDR59	XLOC_005665
CYB5RL		CAMKK1	IL2RB	POM121	LANCL2
EDEM1		SPI1	PSORS1C1	GNPAT	GRIN2D
SP140L		ITGA3	TGFA	VPS29	ADAM19
HOXA7		CCNF	FST	C14orf147	UBASH3B
IQSEC1		MMP7	NFKBIZ	WFS1	FRS3
HAVCR2		AC053503.2	S100A16	ATP1B3	XLOC_003577
HPN		AC015688.4	OTUB2	HK1	FAM159B
C17orf62		IL1RL1	FCRLA	PRPF38B	ECSCR
RP11-379H18.1		AC099508.2	IL15RA	CKS2	MS4A4A
SLC9B2		LINC01197	ITGA2	TMEM70	XLOC_006658
FBXO17		BST2	FXYD5	INTS12	PCDHB15
MYRF		KCNH1	SNTB1	BRAP	C9orf129
KCNAB3		AL035409.1	ARL9	LOC100129637	GIMAP7
ZBTB48		LINC01375	LCP2	SEC22A	LOC100129960
ZNF594		IL32	SERPINB8	ELAC2	NECAP1
BATF3		AC008705.1	MIR185	HRSP12	LOC100509635
MAGI3		CYBA	TBXAS1	EIF2B4	KRBOX1
FRZB		SCRG1	FGR	ARPC5	HN1
ZNF341		NLRP2	COL22A1	ARF4	NCAPG2
LOC100422737		ADGRG6	KLRD1	ACTR5	NCF4
RP11-356B19.11		TYROBP	TNFAIP8	CDKN1C	GNG2
HPGDS		SNAP25-AS1	RNF217	C19orf43	TMEM38B
MC1R		EFEMP1	ARSE	PSMB10	TMEM191C
LOC100506098		PYDC1	CCDC106	ACSL1	NDNL2
CCDC149		CXCL14	PSCDBP	TUFM	RCSD1
SBF2-AS1		AL359878.1	ADRA2A	HIST2H2AA3	PDLIM4
ZDHHC8		MCEMP1	IGFBP6	CHST2	LOC100287216
RBFOX1		AHNAK2	GPSM3	NSMAF	AHRR
MIAT		BOC	TOX3	NUP188	BTK
LOC100289333		B4GALT2	PGM5	CHMP1B	ADAMTS3
LOC100130417		AC095050.1	AMICA1	UBL5	RUNX1T1
CAPN12		AC090155.2	TMEM22	PHPT1	SESN3
TEK		LINC02532	HSD3B7	HARS2	MRC1
KIAA1586		SIGLEC9	BCL6	THSD1	MFAP4
SELL		AL133247.1	NLF2	TCEB2	BAI3
CSTA		WNT7A	HCST	EDARADD	CUTC
SETD7		TSPAN19	HLA-DRA	MAP1S	MYO1E
IGSF10		FXYD6-FXYD2	LOC642607	DEF8	GSDMC
PLEKHS1		TDO2	BAIAP2L1	ARHGDIB	LOC100653033
SPIRE2		AL355922.1	TCN1	THOC4	DSE
TTBK2		EPYC	DOK5	RBBP8	DTX4
CCDC80		LINC02596	GAPT	HNRNPA2B1	CTSK
CARD16		LAMA4	AVIL	ZNF862	MSRB3
HS3ST1		MB	SLC46A3	GEMIN6	SNORD99
MPP3		AC016999.1	HLA-DPA1	AHCTF1	PDLIM3
KCNK4		SOD3	SLC16A7	MRPL36	C10orf25
INSIG2		DYSF	DAB2	KLF10	C1orf162
HTR2A		LINC01366	STAT4	WDR1	SNORD65
ATP6V1E2		AC010618.1	ZPLD1	LARP6	LOC100507165
LOC100289230		AP003071.3	C13orf18	IER3	LOC100506293
P2RY1		CLCN7	ATP8B4	NUP155	CD300A
PLEKHO2		TMEM132D-AS2	MAF	DPH1	SNORA71B
ZNF334		AL357562.1	MLKL	GPCPD1	LAPTM5
TTC39A		ANKRD55	NAGA	NOM1	KCNAB3
KIR3DL3		CERS2	LYPD3	MYL12A	OR10A5
IL18BP		SLC6A19	ABL2	C10orf76	LOC647086
B3GNTL1		SNORD113-5	GFPT2	LOC100130932	TIMD4
PTGIS		DNAJB5	IFI16	CD248	SPTLC2
ZNF608		KLHL6-AS1	RGS6	DZIP1	OR8B8
CNN1		CCL8	FGD2	SRSF2	TMEM71
PTK2B		LILRB4	ARHGAP22	PLXNA3	GLT1D1
RASGRP2		FCER1G	KIAA1199	TMEM45A	SNORD56
STARD5		DUSP23	ABI3	MARK3	GOLM1
LINC00240		AL662791.1	PRRG1	OAZ1	ZSCAN22
GRIA3		ST3GAL5	CD300A	ANKHD1-EIF4EBP3	NUFIP1
RNASE4		SLC44A4	PDE7A	GMPPB	C20orf118
TGFA		SCRT2	OR1S2	LSMD1	MYADM
RELB		AL445465.1	MYD88	DDX1	PPP4R1
PODN		AC087289.6	CDC7	NEK4	GIMAP4
MKS1		LINC01877	HKDC1	HOXD3	LOC100507613
SFXN3		AC007744.1	ST6GALNAC5	COX7B	TMEM22
KIF12		RORA-AS2	LRRN4CL	PSMA6	C3orf70
CD84		AC040936.1	KLF6	MYL6	PIGW
CLEC1A		NCF4	PKP4	PSMD11	WDR76
GMFG		DCPS	TBC1D10A	PEX13	SPON1
RP11-1275H24.2		MIR663AHG	SLC7A2	YBX1	UCHL1
DOCK2		TMEM63C	SLC7A5	CCNJ	XLOC_l2_015697
C10orf2		CHRNA5	IGF2BP2	PKDCC	KLRK1
AGAP3		HTR2A	FCER1G	NUDT9	MEOX2
GABRA2		H1FNT	FLJ32255	RYBP	SLC1A4
HS6ST2		ARLNC1	CA10	MRPL51	XLOC_014366
TNFRSF11A			TIMP1	ZNF443	CXCR6
BAI3			RNF19B	ATP5O	BDKRB1
CCND3			MS4A6A	PPIA	CD48
KIR2DS2			LOC643977	ZBTB34	XLOC_l2_006033
TPCN2			APOA1	ZC3H4	POLE2
SLC9A1			SNORA65	ACOT1	HPGDS
PTPDC1			FAM129A	ATP5C1	NCAM2
ASCL2			FSTL1	TAX1BP1	LOC100505500
MYBBP1A			KLK10	EMILIN2	RNF112
LYPLAL1			ITK	TRIP4	SNORD46
LYPD3			DDX27	FAU	HOXD11
SLK			PVRIG	FBLN5	LOC100653284
ANG			HAVCR2	RDBP	CDKN2C
CPVL			SOX9	CSTF3	XLOC_l2_004317
ITPR1			FGD3	DUSP1	ABHD2
CAMK1			HAP1	FNTA	MEX3B
RAMP3			LIX1L	FLNB	CLSTN3
CPNE8			FSIP1	ADO	XLOC_004775
MIEF2			PMP22	NDC80	LOC401317
C1orf116			CIDEC	EPB41L3	CD38
C1orf95			KLRC1	RPP21	RBM15B
PXDC1			CLIC4	ZNF354A	KIF26A
LOC100310756			DHX16	INSR	AKAP2
ICAM2			ERP27	RAB18	XLOC_008795
FKBP1B			SLC44A1	SNX24	BTD
SATB2			DNER	PLS3	PSMC3IP
ITGAD			HLA-DPB2	TTC28	RPL39L
RP11-320H14.1			LOC727787	ILK	SLC7A7
RGS1			PTGER2	HMGCS1	SNORD61
PLA2G2A			SUSD3	SH3PXD2B	CCL23
DPP4			TRPV2	MYADM	SNORD87
TBXAS1			PIK3CD	PGAM1	SETP20
TUBBP5			STS-1	MARCKS	XLOC_013566
ZPLD1			RRAS2	CYCS	MTHFD1L
STAP1			LOC100132041	DHX38	CEP152
PLAUR			FLT3LG	ZNF225	COTL1
LOH12CR1			PANX1	FAM38A	NEXN
GLB1L2			FAM181B	ANXA6	SLC13A1
S100A6			CYBA	TTC27	MPP6
LOC100507642			RTN1	FAM21C	CXCR3
EPB41L1			CXCR3	ANKRD10	SLC1A5
STXBP4			IRF8	DGUOK	C12orf36
S100A9			CPXM1	ABCC3	PLD1
RELT			FAM65C	ODC1	OAS1
PKI55			CD38	DNTTIP1	HTR2B
FZD10-AS1			TBC1D2B	FAM83H	RBP1
SYT1			LCP1	C14orf166	PCSK1
FAM69A			IGSF6	NDUFA7	GMFG
FLJ45513			SPSB1	MITD1	BST2
LOC692247			LOC441481	NDUFB6	SNHG13
KAL1			PILRA	PSMC5	IFI27L2
SLC46A3			HOXD1	MUT	UBE2L6
FCN1			FERMT3	SNORA33	CDH13
GIMAP4			BCAR1	TMEM93	GJA5
POM121L9P			TRIB3	ENTPD4	LCE1B
CMAHP			CD79B	YTHDC2	ZFP28
ROR2			BTLA	CEBPB	LOC100652760
LDHD			LOC100130966	C14orf142	XLOC_011368
LOC284023			BMPER	DSTN	LY86
PHF19			FAM167B	PPP1R14B	HOXD13
ABLIM3			ODF3L1	FAM149A	HLA-DRA
TMCO3			KIR2DL3	CDC16	VSIG4
PLAU			LOC606724	CDH13	PPAPDC1A
LOC102724387			ABCA6	KRCC1	MOCS1
STK32A			C9orf164	VDAC1	CPS1
ADAMTS3			TPM1	MED17	FAM70A
TNFSF13B			S1PR4	FBXW7	MLLT11
LAMA4			CORO1A	PILRB	CENPH
STAB1			MST4	IFRD2	LOC100509213
GPR160			CP	LIMK2	CRYGN
CXCR3			CLEC12A	LOC100134348	NUDT11
NUDT10			LOC387856	BZW1	H19
NAB2			LYN	UFD1L	LOC100240735
EHBP1L1			CCL14	DOCK10	CCDC80
LPAR1			TRIM47	KNTC1	CCNF
TCN1			LIMK2	TTC39C	RFTN1
PEG3-AS1			IFITM1	TP53I3	TRIB2
AOC3			KCNMB1	MPRIP	FRG1B
LEPREL2			SP140	TMSB10	FKSG2
RP1-78O14.1			BAIAP3	MRPL21	LOC100293962
CD96			C9orf167	CARHSP1	SHROOM2
SLC14A1			CHEK2	POLA1	LINC00470
ZNF239			MAP1A	SPIN2A	GPR18
RASGRP1			KIAA1026	TCEB1	C2orf18
CLSTN3			NBLA00301	WBP4	ASB2
PHLPP2			OMD	RAP1B	MSTN
CASP1			MYBPH	STAT6	CHSY3
MYH11			MSRB3	STS	OAS2
CPAMD8			C2CD4A	PARP6	CCDC99
ZDBF2			IL18BP	C3orf31	TBXAS1
LMOD1			PTGER4	GUCY1B3	PRL
RP13-270P17.3			TMEM150C	SGTB	GIMAP8
DEPTOR			RHPN2	TCEB3	AJUBA
DUXAP10			C1orf162	NBPF11	SOX11
NCKAP1L			HCLS1	TTC15	TCEAL2
ZNFX1			GNAI2	ANKRD49	GFPT2
GLS			SESTD1	HPS5	NCKAP1L
C4BPA			LAX1	ARMCX6	PDPN
OSGIN2			ITGB2	NKTR	SNORA63
KIR2DS5			NTRK2	ZNF281	FZD4
GPBAR1			ERCC-00014	RRAGA	BAZ2A
PIK3CD			HMOX1	RNF146	DFNA5
CDKN2B			SLC1A5	BARD1	UGT3A2
LST1			C1orf102	C13orf27	SNORA31
ARHGAP30			CTSA	FAM36A	LINC00421
PTPRE			NCAM1	MFN1	SNAI2
ORM1			TUBB3	HNRNPF	FGF2
C1QTNF3			ZNF569	STRA13	BMPER
FYN			LOC100133854	C9orf46	RAB33A
KCND3			CCR2	BCL6	XLOC_005211
IGHM			VNN1	MGMT	XLOC_000363
RDH10			LOC100128295	RER1	FYB
RNF166			PPAPDC1A	NDN	AOAH
CYP2C18			ZDHHC13	TRRAP	FCER1G
FAM19A2			GPRIN1	GSTP1	C4orf7
BCMO1			C1QC	DECR1	XLOC_l2_002963
ABCC3			TMEM45B	C14orf169	XLOC_010109
SP110			MDFIC	TIMP1	XLOC_011373
LOC102723886			CPVL	RAB17	ALDH1A1
GIMAP1			TEX101	TSNAX	FAM133A
ENPEP			RBPMS	EFHD2	SLC35G1
JAK3			DEPDC6	SHC1	CDH24
GPR65			MGP	SEC22B	STARD4
DUSP10			GPR4	MUM1	LOC284385
KRBOX1			RUNX3	APRT	C8orf31
GGT5			PLA2G2A	C12orf5	LOC100505678
TGFBR2			APOBEC3G	C6orf136	NMB
CX3CR1			SERPINF1	ACYP2	LOC282997
CHST6			NP	MED4	SNORD12B
PROS1			LOC100133012	HEMK1	LOC100507319
VPS9D1			C3orf64	TEP1	RHOD
THSD7A			ABP1	UQCR10	IFIT3
C7			PSD	RANBP6	KLRC3
DOK6			BNC2	TTI1	PRSS23
LIG1			CR1	DUSP2	CASP5
RBMS3			ADA	ANP32E	ANGPT2
SLC22A4			ADAM19	RASEF	ASPN
TRPC4			LOC392871	SNRPA1	SNORA28
SV2A			IFI27L2	KIN	CAV1
INHBB			FAAH	BOLA3	ETS2
TMEM92			LRRC2	CCDC14	XLOC_012083
TRANK1			ACSM5	TCEAL1	RAB38
PGM5			FHL5	PPRC1	EVC
FLT3LG			ACAP1	POLR2G	MUC13
NOS3			LOC730387	RFX5	TREM2
SOX9			CD97	MIA3	FAM5B
PAEP			PLCB2	TBC1D19	GNGT2
CSF2RA			RAB40B	ZNF207	ENPP2
SLC7A7			DDX52	SNRPF	DEPDC1B
LY96			LOC649864	GADD45GIP1	STAB2
MAF			LOC389983	PSMD6	SAMD3
CSF2RB			PRAM1	COX4NB	PRSS3
RGS16			KLRB1	UGCG	BNC2
TMEM125			RASGRP2	LIMA1	FBXW8
CXCL14			CSF1R	CCNH	XLOC_000572
ZNF311			LOC100133893	WSB2	DOK5
CA12			FAM69A	SLC35E3	CD3D
LIMK2			ARRB2	SLC20A1	EOMES
SASH3			ITGAD	DOPEY2	INHBA
CCDC184			KRT81	GORASP2	C2orf74
SLAMF8			FRMD7	OGFOD1	GLUL
ADAMTS15			IL7	CHKA	NIPAL4
FPR3			APOL3	IFT27	RTP4
UNC5C			PDILT	TBRG1	TOP2A
LOC100132891			TSPAN15	VPS37B	MEI1
TEAD4			ITGAX	ARF1	GPR34
ABI3BP			PKDCC	THY1	MATN3
KIR2DL1			HLA-DPB1	KLHL8	GPR171
SLC15A1			S100A3	SLC39A13	PRR5L
TRAF3IP3			PXK	RTN4	CASP1
RASA3			CD55	SPCS3	FASLG
POLE2			DPYD	SHFM1	CENPW
CASP4			S100A4	MOBKL3	LOC646903
JAKMIP1			ELMO1	MRPL39	LOC100506528
CNTNAP1			LAMC1	DNPEP	LOC375295
CD1D			GNLY	TMEM147	NUP210P1
PHF21A			ENTPD1	EBF1	PLK4
PBX3			VASH1	TIMM23	JAKMIP2
HGF			CSF2RA	MRPS7	GALNT11
FXYD5			SNAP25	PREP	AMPH
ANTXR2			PTPRCAP	PRPF18	XLOC_004050
PIGR			C15orf53	GALT	PLEK
AX747826			C11orf16	NAGK	ASS1
MIR100HG			LOC339692	EDN1	IFITM4P
DACT3			LGI2	RBM39	TAF7L
STOM			CCL4L2	TJP1	HIST1H2BE
AOX1			CLDN5	BUB1	TCTEX1D1
SLC1A1			C4orf32	TMEM200B	XLOC_l2_007424
WASF1			OSMR	GAPDH	XLOC_005143
LINC00476			OSBPL10	BTN3A2	PAQR6
GSTA3			C1QB	DDB2	XLOC_l2_012788
VCAN			ELL2	UBE2D1	ANXA2
GZMK			CTTNBP2NL	CTTN	FOXS1
TMEM45A			LOC645123	ZNF193	RND3
WNT5B			B3GNT8	ALDH9A1	KIAA0226L
AKNA			PIK3R6	BBS2	XLOC_007020
RAI2			KIR2DL4	GALK2	PGBD5
MMRN2			C2	41160	TUBB6
MYO1G			LOC732447	PSMB3	MMRN1
C1QTNF6			FLT3	ZHX1	AGT
CDA			NCR3	NKIRAS1	LOC145820
MAP3K4			SNORD68	GSDMB	OASL
CLDN8			RAB37	SLFN12	CCDC89
ENO2			ZAP70	IWS1	XLOC_012294
LEAP2			TUBA4A	VEGFB	SAMSN1
SLIT2			CD72	OPA1	MX1
CACNA2D3			GPR18	C9orf80	CDKN3
HCLS1			LOC642656	ZCCHC6	MCF2L2
MUC16			ANXA13	CD151	TTYH3
MICAL3			BATF2	KLRC1	RAMP3
KDR			MAP4K1	UBE2N	ZNF556
SLC12A8			SERPINA1	SLC8A1	KRTAP15-1
LMO7			FAM26E	PSME3	TWIST2
RASGEF1A			LOC648791	SMAD2	MTMR7
RTP4			LOC100132553	ARL5A	RNASE2
VAMP5			CLDN4	DPH3	PLAUR
GALNT13			SOST	GMPPA	OLFML1
INPP4B			LOC649214	RPL22L1	TSPAN1
HCST			PRKCB	ATP6V1B2	PNMA2
HKDC1			MYL9	ALG5	XLOC_005492
PAIP2B			LOC389599	UBC	LOC100505606
FBLL1			ATP8B2	ATP5G1	SCN3B
GFOD1			MTF1	ZBTB1	NKX2-1
VPS13D			RELB	WSB1	CYBB
PLXDC1			ZMAT4	TRA2B	MFI2
FAM65C			NRBF2	PCNA	XLOC_012296
DNER			CHDH	SRSF8	EMP3
ANGPTL1			TBC1D10C	PCYT1A	TNFRSF8
TSKU			LOC255809	NARS2	FOXF2
CFD			KIR3DS1	RRAS2	RFC3
TMEM64			ATF3	EID1	SLCO5A1
KIR2DL2			ARHGAP23	CHST12	PLAT
MS4A1			2023-03-01	ATPIF1	CCR1
ITGA3			LOC645194	HIGD1A	XLOC_l2_013151
IFITM1			EVI2A	DHX32	XLOC_011380
HAS2			CD226	ARHGEF18	CLDN10
LAMB3			LOC653905	ACSF2	IMPA2
GPR183			ETAA1	WDR54	LOC84856
SVEP1			ICAM2	CNN3	PTTG3P
CYP4V2			ACHE	NUBP1	CRTAM
DCAKD			SEL1L3	MRPL34	PDZK1
CYTIP			ECSCR	MTERF	CD96
CCDC160			GPRC5B	GPR172A	RGS20
TUBA4A			SFRS13B	GPN3	SMTNL2
SLC43A3			LOC728975	TWF1	RGMA
IRX3			LOC652629	YEATS2	XLOC_007607
MTMR11			MAFF	MRPS16	CDC7
RP11-631N16.2			GIMAP8	NDUFA11	IGSF10
MAPK8IP3			NEXN	YRDC	C1QTNF5
MDN1			LOC400652	TAF10	ETV5
CDH3			TUBB6	TMEM43	MAF
ADAMTS19			LOC401093	C8orf82	MRVI1
GZMB			CX3CR1	MITF	XLOC_000883
CD247			LOC100133641	WHAMM	HIST1H2BF
PKDCC			AGPAT5	GGNBP2	IRAK2
CCL8			LOC729679	PTRH2	TSPAN7
TRIM14			ACP5	PITRM1	KCNK17
ORAI1			GGT5	MKKS	ANO5
ACTA2			BOC	MX1	ND6
OAS2			TBXA2R	VCAN	FLRT3
FXYD6			FAIM3	UBE2F	NACAP1
LOC100506325			LOC340274	SLC35E2B	CKAP2L
RSPO3			ALOX12	AP2M1	TDO2
FILIP1			CDH13	BTAF1	MAP1A
PCDHB6			ADRB2	C4orf33	LGI2
TGFB3			SLIC1	IFT80	MST152
PIM1			MS4A7	PLSCR1	VIPR2
FAR2			TMEM45A	MRPL24	LOC100506196
ALDH8A1			TMC8	FAM129B	C20orf141
MX2			C6orf168	CHMP1A	MLC1
RIMS2			SNORA37	INPP1	FGL2
ENDOD1			ZBP1	WDR20	CATSPER4
A2M			NCF1C	UHRF2	KCNK6
COTL1			MTMR7	CYB5R4	PEG10
RAD51D			CYTIP	AMZ2	EML2
CCDC19			MEGF6	GTPBP2	SLC7A11
TSPAN8			FHL3	TADA1	DCPS
DNAH10			C1orf150	ANAPC1	TUBB3
MYH9			CCDC152	SETX	SNORD10
KIAA1755			RGNEF	WDR11	THY1
GATSL2			SOCS3	PTCD3	LOC100506241
HAP1			OLIG3	C14orf135	OR4K1
LOC101928731			C8B	DIABLO	FCGR1B
KIR3DL1			PODN	TERF2IP	TNFAIP6
GADD45A			KLRC2	C1QBP	XLOC_011012
CCDC3			LOC647677	NUP50	ENG
LPHN3			SRGN	SNX2	LEPREL1
IRAK3			DOCK10	C7orf27	TMEM45A
GPR18			FLJ45513	ZNF595	TMPRSS2
CLUH			TPCN1	C1orf123	FAM131B
SLC16A7			TNFAIP8L2	TSFM	NETO2
UG0898H09			THBS2	LOC162632	PSG8
GPX3			HAND2	CCT6A	FNDC4
PRL			IL12A	C11orf58	FOLH1B
HMHA1			GPR82	PROCR	SHOC2
WDR76			CYP2S1	NT5C3	CD53
CNTN4			CABLES1	MLEC	MGP
LOC100506530			LEPREL1	NDUFV1	LOC641518
KRT7			RASGRP1	SH3BGRL3	ASTN1
SPINK2			RASA2	MRPS26	DHFR
ARHGEF28			SH2B3	ROR2	LGALS9C
EPB41L3			CFH	NQO2	LY6E
ST3GAL4			LOC340069	RAP1GDS1	KLRD1
SH2D2A			FRMPD2L1	MUTED	NAT2
TTC22			KIR2DS5	ZZZ3	LOC654433
ITK			AOAH	IRAK1	OR51E2
BMP6			OASL	PDE6D	RAB9BP1
ATF3			KCTD12	PPCS	FAM64A
MFGE8			MGC25181	PAEP	ATP8B4
SEPT7P2			DAPK1	PDHA1	LUM
AF007147			LOC100130795	GDAP2	C4orf51
FAM131B			EMP3	UBA2	FBLN5
NCF4			TGFB1I1	UBE2K	THEMIS
FBLN5			HDC	UBN2	PTGIR
SLA			FAM3D	TFB2M	SCIN
TRPM8			FAM84B	FIG4	BEND5
PLA2G15			MYO7A	SAMD5	RGS18
MGST3			EDEM1	C15orf23	PSG6
MAPK12			LOC391019	USP24	HNRNPCL1
CLU			CLEC4A	ZNF140	TGFBI
ENTPD6			H19	PSMC2	LOC283731
PDZK1			ACOT6	CDC42	IFI44
KCNJ8			SEMA4D	SELT	NNAT
LOC440934			SGK2	FARP1	WTH3DI
ARRB2			ARID5A	C6orf108	AOC3
C16orf45			LOC645099	CHCHD1	LOC729080
TRIM47			FBLIM1	DTD1	KLHL23
FAM84B			MYO1F	ATXN7	EPAS1
ETS2			TARP	POLR2L	TGFB3
PRR16			AGPAT9	MRPL40	CPXM2
RP11-214K3.19			LOC388743	FHL2	XLOC_l2_010149
PCOLCE2			ZDHHC14	HAGH	FAM72A
TMEM45B			CD4	C7orf26	LOC100130548
MAP1A			MS4A2	PPP3CC	MRGPRF
BACH2			CCDC69	DCUN1D5	SELL
CTC1			LOC100233209	SOD1	GZMK
ARHGAP9			KIR3DL2	VPS4A	KCND2
IDO1			SLC38A1	NAPG	MLPH
EDNRB			ACPL2	IGSF9	FCGR3A
RHOF			PLAC8	MRPS10	KCNE4
AKT3			LOC124216	PVRL2	EDNRB
ITGB3			LEPR	FAM20A	LOC100505481
AP4S1			SLC6A20	GNAS	KCNK3
SLC35B4			AGT	GTF2IRD1	VNN2
USP25			PPAP2A	LDLR	EMILIN2
PIK3CG			CLEC1A	PPP2CA	MLF1IP
ZNF486			TNF	CAPN2	WNT5B
LAIR1			CCL3L1	SKP1	GLIPR1
TRAF5			C9orf110	EXOSC6	LDHA
LYVE1			SAMSN1	TRPC1	XLOC_012824
TLCD2			DUSP1	PRTG	CPZ
PLEKHM1			ERBB4	SNRNP48	CD59
FAIM3			VTRNA1-1	TRIAP1	EXO1
CD7			LOC644589	ZADH2	C1orf106
ZNF746			C16orf71	GPD1L	ENO2
TMEM150C			LOC651554	MAGOH	VIP
THEMIS2			SRC	RORA	LOC84989
LOC101928963			SFN	CGGBP1	CA12
GZMA			IER3	RWDD2A	ITM2A
ARHGAP42			LOC134466	TAF4	CECR6
BMP4			CD74	WDR91	PCDH19
TSPAN1			C1S	FOS	PPARGC1A
GABARAPL1			MIP	MRPL33	CAND2
TBX19			HS3ST1	ZSWIM6	RASL11A
CCL2			FLJ40606	TMEM222	TNC
B4GALNT2			LRRC25	CAP1	XLOC_012799
SLPI			KRT86	GPR180	C15orf32
TEX15			LOC100133019	SLC25A46	C1QTNF3
RP4-781L3.1			AKR1B15	SLC38A6	IL17D
SLC7A2			ZNF385A	FAM134B	MCM4
GPX1			LOC401730	RUFY3	MYL2
ERAP1			DOK2	SHOC2	EFEMP1
TNFAIP2			LOC646346	ARIH2	CIT
TOX3			GZMK	RAC2	CRYM
ST3GAL5			ADAM8	NDUFAB1	TMEM200A
UBE2L6			CEBPA	MAK16	CXCL11
ADCY1			GZMH	TCEAL3	PSG2
PLEKHO1			LOC647493	PRNP	DRD2
OSMR			TMEM63C	PDCL3	B7H6
S100A1			CCL3L3	CXCL14	SNORD22
AQP1			KIF9	DRAM1	RSPO1
TMEM136			EHD3	PSMD12	SHCBP1
KIR2DS1			CCR1	CENPW	FRZB
SLC5A6			BTN3A1	FAM189B	LYVE1
IFITM2			LOC100133563	TRIP6	LOC100509100
ADAMTSL1			NHEDC2	TWF2	CCDC3
SOCS3			FLJ39061	NLRC5	CYS1
ZNF595			INPP4B	TXNDC17	XLOC_001609
NABP1			LOC642233	VDAC3	KRTAP17-1
TMCO6			CCL5	DONSON	LTBP2
ARHGAP29			LOC100134728	APOBEC3B	CFHR3
MFAP4			KIR3DL3		RGS1
MSRB3			LRIG3		LOC100507278
EFNA1			MPP6		LOC100507632
FCGR1B			PHYHIPL		ALOX12
ZDHHC14			LOC100132139		ST6GALNAC5
CTSA			SYT9		SPC24
PLAC9			LOC642194		ALPK2
CTSC			ASPHD2		GPRC5B
CFB			LOC650788		POSTN
ARL9			LOC648568		COL24A1
PCDHB5			SCIN		SLA
FAM3C			FAM169B		XLOC_003315
CXCL9			GPBAR1		XLOC_010629
LITAF			TTTY16		CHST1
ZBTB16			LOC100133583		DARC
PLAT			HLA-DQA1		LAMP3
S100A4			MB		PENK
SMAD6			PDE10A		BATF3
BCL2L10			LOC650869		ANO4
ABI3			RDH10		SPOCD1
TMEM37			CCL3		IGFBP3
PLXNC1			LOC730005		XLOC_010855
LCP2			C1QTNF8		TDGF1
SHB			LOC652197		PROM1
SOD3			NFE2		PIP5KL1
SLFN13			LOC647374		HPDL
CD300A			TRIM69		F2RL2
MSN			CTSK		CXCL10
TMPRSS13			LOC128322		RRM2
ACADSB			PLA2G1B		DKK3
POLA1			CPS1		SLC5A3
KIAA0513			SCARB1		CHRNA5
PAPSS2			DNAJC12		LOC148824
EPAS1			HCRTR1		KIR2DS3
KIF5A			P2RY8		STARD5
SLC22A23			TMEM217		LEFTY2
LDLRAD3			OR1A1		GFRA1
CD1C			TIAM1		MYL9
IMPA2			SLC45A3		MADCAM1
PTGER2			IGFBP1		NAP1L2
ZC2HC1C			POU2AF1		HMOX1
SEC31B			HTR2B		CA11
UTRN			TMEM108		ITIH3
BST2			TAS2R1		ATP8A1
MGP			ABLIM3		FCGR2A
SOD2			NLRC4		NKAIN1
ST6GALNAC4			GBP5		KIR2DS2
C1R			RNASE1		XLOC_014508
FAM102A			GAST		HOXC6
LOC101928409			HAS2		LMO1
LAMC2			RND3		RHOH
DNAJC6			HSPA6		SNORA15
PPARGC1A			GNGT2		RASGRF1
KLHL42			GALNTL2		MS4A1
KIR2DL4			MMP7		SRGN
GPRC5B			FXYD3		KIFC1
LOC145837			LOC347544		LOC100422737
C4orf32			LOC730077		XLOC_005935
CD55			TTC36		MNDA
FST			SGCE		OTUB2
TMEM140			CPA3		SRPX2
LBP			SP5		DACH1
TLE3			TPSB2		XLOC_l2_007770
SAMD3			LOC728783		PTTG2
TYRO3			PTPN20A		S100A9
SLC30A1			LOC389631		RN18S1
FBLN2			CDCA1		LILRB5
ADAMTS1			SNAI1		CHI3L2
TPM2			LY6E		ARL9
ADAM19			SEC61A2		UGT1A6
FXYD2			TGFB3		SPC25
TMC5			TGFB2		XLOC_005918
S100A3			HTRA1		IFIT1
AKR1B10			SLC15A1		C8B
B4GALNT3			LCN2		XLOC_004455
MRVI1			KIR2DL5A		SNORD16
PTPN14			LOC100132252		ARHGEF26
FAM161A			SUMO1P1		FAM54A
CRYAB			CD163L1		XLOC_002186
NUPR1			IFIT3		TRIB3
PMP22			TINAGL1		TMEM92
TNFAIP8			LOC648148		MELK
MMP9			LOC442590		P2RY14
CCND2			LOC642351		ADAMTS16
IL1RL2			VAV3		ULK4
RP11-319G9.3			OAS2		PPP6R1
GFPT2			PLN		SST
ITGB1BP1			FGD6		CENPA
BCL6			CLEC10A		SEMA3E
SLC1A5			CRYBB1		PTHLH
SESTD1			TREM2		DSCC1
CATSPERD			CD47		SYT13
APOL3			P2RY10		LIPC
SORCS1			LOC148709		XLOC_009764
IL15			LOC729510		SKA1
TUBB6			APOB48R		NUSAP1
KGFLP2			LMCD1		ARID5B
SERTAD4-AS1			KLRC3		FOXM1
COL8A1			SCCPDH		XLOC_009191
VAT1L			LOC100129417		C18orf56
EMB			SLFN13		LOC100506530
LMCD1			DKFZP564J102		XLOC_l2_013390
RARRES3			MICAL3		GINS2
PID1			CYP2C9		ORC6
CCL4			TPSAB1		TOX3
ELTD1			RAB38		ANLN
GRIA1			LOC100134540		OR2T34
GPX4			SYNPO2		ANXA13
ATP8B2			LOC401817		BLM
CERK			FHL2		SLC22A5
ID4			LOC91461		PTGIS
CLDN4			GPR137B		RDH12
LINC00839			LOC440132		LOC100653210
SLC15A4			ROR2		LAMC2
RAPGEF5			EMCN		RDH10
PLA2G16			SESN3		REG1A
CYP24A1			STAB2		KRT24
DKK1			KIAA0853		TGM2
TBC1D2			FAM161B		AURKB
PPFIA2			SLFN11		ADAMTS19
BCAS1			NCRNA00162		DIRC3
MRGPRF			PSTPIP1		MAD2L1
TMC8			KCNK6		HIST1H2AG
LRIG3			ATP8A1		HIST1H1B
C10orf99			SRPX		C2CD4C
THRB			RANBP3L		ANXA2P3
EPHA2			CD79A		CFH
SRD5A3			GOLM1		CXCL9
MICAL1			MFI2		SOX9
FZD10			ITGAM		SBSN
GPR110			SORBS1		TAGLN
			S100A1		MEX3A
			MIR199A1		CDH2
			EDN1		LOC723809
			GTSF1		GUCY1B3
			C19orf47		SFRP1
			SNCA		XLOC_012624
			C6orf142		CFB
			FAM59A		HSPB6
			CD209		LOC201477
			LOC644047		KCNK12
			FXYD6		KCNK2
			FAM72D		XLOC_004350
			LOC653537		HIST1H3D
			LOC728887		OR9A4
			LOC283174		AKR1B15
			SSR2		LOC100507639
			VRK3		LOC572558
			LOC100129954		ERP27
			LOC650180		HAS2
			HLA-F		GZMA
			C2orf18		TMSB15A
			TTTY17A		CST6
			KIR2DS1		CES1
			LOC648745		SLCO4C1
			ZNF683		C9orf150
			C1QTNF1		C2orf78
			TEK		DDIT4L
			SNPH		IL2RB
			SVOPL		FAM83D
			EHBP1L1		AKR1B10
			LOC100128899		KLRC4
			GLIPR1		GADD45A
			LOC729085		GPR63
			RCSD1		STMN2
			HDGF		KIR2DL2
			RIMS3		PRC1
			NPL		NDC80
			SLC6A12		HIST1H2AL
			SYNM		CDH3
			BDKRB1		TUBB2B
			ALPK2		XLOC_011072
			TMEM41A		SLC16A7
			FCGR1B		FSTL5
			DCDC1		CAPN9
			LOC642645		KIF20A
			SIGLEC10		PLG
			TMEM37		CYP3A5
			ZNF703		CCBE1
			MIR1236		OIP5
			C1QA		SLC1A1
			EEF1A2		APOBEC3B
			MSMP		UHRF1
			COLEC11		TMEM140
			VEGFA		RNASE4
			WNT5B		GPR179
			TAS2R5		AMBP
			CITED2		RARRES1
			HPN		RASGRP1
			LOC100132051		CD68
			LOC439994		PADI1
			PTPN22		ADAM28
			EBI3		CHGA
			LOC100132858		KIF2C
			LOC100132532		APBB1IP
			C5AR1		XLOC_005195
			SMTN		GINS4
			HLA-B		PAMR1
			ENPEP
			LOC644958
			CEMP1
			CCIN
			RBM3
			GABBR2
			SAMD12
			LOC100132088
			DLGAP3
			SLC23A3
			TMPRSS2
			SPAG1
			HIC1
			UCHL1
			LOC729967
			TMEM194B
			IL6ST
			LOC651286
			FCGR1A
			RPL22L1
			RASAL2
			HOXD8
			SNORD43
			CYP4F22
			TIMP3
			NKD2
			LOC729366
			RTP3
			HLA-DRB4
			LOC642113
			LOC341230
			SLC2A5
			CD3D
			TTC3L
			KCNK17
			ACTA1
			LOC100129273
			SPOCD1
			XPNPEP2
			LOC389105
			LOC647211
			SLC36A4
			KIAA1609
			KCNIP2
			CPNE9
			MYO1G
			BCAM
			FLJ27354
			CCL21
			HLA-G
			CDH17
			LOC730109
			CCL23
			TLR10
			EBI2
			FNDC8
			CD300C
			NPPA
			AEBP1
			RPP25
			ABCB1
			LOC652708
			GPR98
			KRTAP9-4
			HAVCR1
			LOC100130008
			AKR1B10
			OAS3
			PIM1
			FKBP1B
			LOC643062
			GBP2
			ETHE1
			MLC1
			C11orf85
			POTEH
			CCDC60
			C17orf60
			LOC728791
			FYB
			GNAI1
			PLA2G16
			FSD1
			PLB1
			EMP1
			LOC646509
			LGALS9C
			MIR182
			JUNB
			PPFIA2
			IGLL1
			FBLN5
			WEE1
			FCGR1C
			LOC646276
			NMUR1
			KIR2DL1
			LOC645660
			LOC647285
			LOC400752
			LOC650339
			RENBP
			MRAS
			MIR1208
			C16orf74
			LIMK1
			ENG
			ROPN1B
			RSPO3
			DEFB107A
			ECE1
			KLK12
			LOC645745
			ATXN7L1
			ESR2
			RHOH
			IL32
			LRRC4
			LOC643085
			LOC642035
			THPO
			C22orf31
			EFEMP1
			SPINK2
			MMRN1
			ADAMTS9
			TPRG1
			LOC649340
			LOC641700
			SPON2
			DHRS7C
			ZFP36L2
			MUC19
			CSF3R
			FBXO32
			LOC650568
			SCTR
			LOC340228
			SNORA14A
			LOC100131277
			KIF21B
			LIM2
			LOC100133984
			GGT7
			LOC643318
			CXCL12
			HCG4
			OR4D6
			LOC647753
			LOC388578
			MMP14
			LOC392262
			LOC100131243
			FICD
			C9orf172
			SYN3
			LOC100133975
			NAV3
			LOC653841
			GPNMB
			GBP1
			HNF4G
			BRDG1
			LOC100131209
			WBSCR28
			MAP9
			MMP13
			MIR7-2
			C14orf105
			RARRES1
			NPM1
			LOC442726
			LOC644656
			CDGAP
			ZCCHC2
			SRPX2
			LOC441242
			STRN3
			MIR595
			CNTNAP4
			LOC648189
			GUCY1A2
			CCNE2
			ETNK2
			PCBP3
			LGALS9
			MIR2053
			USP20
			LOC648795
			SERPINB4
			BCAS4
			ZNF519
			LILRA2
			SLC19A3
			SEMA3A
			CLPS
			LOC149134
			CTNND2
			LOC387876
			LTK
			CD163
			GPR84
			LOC646096
			TMEM102
			CD40
			LOC284428
			AGTR1
			LOC728117
			C15orf62
			LOC100129852
			EPB41L3
			CPNE6
			LOC652678
			RIN2
			LOC653577
			SNORA51
			ADAMTS4
			LOC652209
			PCDHB8
			CCDC144B
			FCER2
			NCF1
			GAB1
			CHI3L1
			VSIG4
			IKZF1
			LOC652662
			C18orf12
			FPR3
			LOC652813
			LOC647707
			NXF2B
			PTGDR
			TYMS
			C12orf68
			LOC650938
			SP140L
			FAM46B
			HS6ST3
			ORM1
			LOC100130345
			LOC728866
			LOC392197
			CDKN2B
			METTL8
			LOC651453
			KRT24
			LOC642628
			MNDA
			APLP2
			APOC2
			CAV2
			BST2
			GPR68
			LOC100133053
			XCL2
			FAM90A5
			C1orf62
			LOC728900
			KIAA1755
			LOC100129681
			TMPRSS4
			SNORD124
			IRX6
			KLHL13
			FGF7
			ST3GAL5
			NLRC5
			DNAH12L
			MYO3A
			LOC643960
			CCND2
			CD2
			PTPN14
			DPYSL4
			LOC401305
			OSTbeta
			FAM154A
			MICAL1
			LOC340947
			HIST1H3B
			HSPB6
			ABCB4
			LOC729643
			LAIR2
			CLPB
			FLJ44450
			BAG2
			LOC731954
			CD69
			SDCBP2
			RBP1
			FNDC4
			FAM63B
			AGAP2
			SVEP1
			LOC646589
			APOBEC3H
			COL17A1
			PLAU
			CPA4
			PCDH15
			MX2
			PLAGL1
			MX1
			CACHD1
			APOBEC4
			CD302
			CRP
			TMEM71
			LOC728979
			LOC731102
			MGC20983
			IFI30
			HLA-DOA
			TRIM75
			FAM20A
			HSPB7
			LOC653820
			CLSTN2
			FLJ45684
			PECAM1
			LOC100133955
			GPC3
			C7orf53
			C4orf36
			FPR1
			MIR18B
			PTGES
			GDEP
			DPEP2
			CPB1
			IKBIP
			HAMP
			PCDHA4
			LOC644612
			FAM78A
			ATP2B3
			SLC2A13
			RPL31P11
			MAGI3
			LEPROT
			TNIK
			LRRC8B
			OAS1
			MAOB
			LOC644538
			LOC442020
			FNDC7
			E2F8
			KIR3DL1
			PTPRO
			ADH1A
			LOC642335
			CADPS2
			LOC100132567
			M160
			CLECL1
			HSFX1
			IGF2
			SNORD48
			FLRT3
			IGFBP4
			EPHB2
			EPB41
			WT1
			LOC100133120
			CAPN9
			PDLIM3
			RIN3
			RHOQ
			MXRA8
			MBD2
			PHLDB2
			MGC40069
			GTSE1
			FAM22D
			PNMA2
			TAS2R45
			EPS8L3
			LOC285053
			RNF148
			FLJ45340
			LTB
			GBP4
			LOC100128064
			RNF39
			IL7R
			PYHIN1
			ABCA4
			PRRX2
			SIGLEC7
			LOC100129455
			LOC387763
			FCN1
			KIAA1524
			SNORA36B
			LOC647591
			CD14
			LOC390354
			LOC644466
			ZFP57
			TMPRSS13
			LOC649346
			MYOM3
			CBWD1
			UTS2R
			LOC442162
			CORO1C
			NRP1
			LOC100133627
			OR2A20P
			LOC728820
			UCN2
			CD37
			ANXA4
			LOC644719
			LOC442535
			LOC440350
			KNG1
			C19orf20
			ISM1
			LOC731312
			LOC100129486
			STARD5
			DYDC1
			LOC652644
			TEX15
			FAM5B
			PIK3AP1
			PLAT
			LOC391655
			LOC729191
			FLJ33360
			GLUL
			TLX3
			CMAH
			LOC400759
			ANKRD20A1
			LOC652155
			TNFAIP8L3
			LOC92017
			FLJ23865
			MMP2
			LOC653157
			CASC5
			FLNA
			SIGLEC5
			SNORD57
			GPR65
			LOC402342
			SNX18
			DKFZp779M0652
			DTX3L
			LOC100129588
			HLA-DQB1
			MAZ
			LOC727901
			CDH3
			LOC729766
			CMPK2
			LOC100128476
			ADCY4
			MST1R
			TAS1R2
			LOC727882
			C11orf20
			TGM3
			BCAS1
			NPPB
			MIR614
			F5
			MIR214
			TPO
			C20orf141
			HIST4H4
			UGT1A7
			KC6
			MLLT11
			ERO1LB
			LOC442459
			GAB3
			KREMEN1
			LOC100132209
			DSCR4
			IDI2
			FILIP1L
			KDR
			ANGPTL5
			LOC100134253
			GPR27
			TMEM176A
			ADCY1
			LOC387647
			GPR132
			REM1
			SELP
			LOC649616
			LOC100129033
			LOC100129482
			GPR6
			MC5R
			LOC645836
			TBC1D3C
			KCNK5
			SYNE2
			DKFZp761P0423
			UBD
			LOC729143
			TMC7
			LOC441554
			HLA-H
			DLX2
			CAPN11
			N4BP3
			PARK2
			LYZ
			LOC729273
			C6orf141
			LOC646609
			GJB4
			C1R
			LOC100129547
			RNU86
			LOC100133745
			CIITA
			CCDC78
			HSPG2
			C11orf66
			SGIP1
			LOC642782
			LOC646572
			PDLIM4
			TNS1
			LOC648868
			HIST1H2BC
			NUDT10
			ANKRD18A
			FLJ14712
			ATP2C2
			TLR8
			GRIA3
			LOC643109
			C4orf3
			C1QTNF4
			LOC647949
			TSPY3
			SGCA
			CNR1
			HM13
			S100A9
			P4HA3
			LOC651848
			LGALS14
			THSD1
			LOC654080
			KCNC4
			LOC100129977
			LOC728244
			FMNL2
			LOC730385
			LOC729383
			PLVAP
			HOM-TES-103
			MAPK4
			LOC284988
			LOC100132144
			SORCS1
			LOC732415
			PRODH
			MT1L
			LOC643870
			ATP10D
			CHRDL2
			FAM135B
			VCAM1
			IL28RA
			LOC650852
			KIAA0922
			ELOVL3
			LOC729926
			ORM2
			LOC650034
			SLC6A13
			LOC390660
			IL12RB1
			ADAM23
			SPN
			GFRA1
			LOC728698
			CFL2
			CD160
			UCMA
			LOC728588
			HN1
			NDUFA4L2
			WIPF1
			KLKB1
			LOC652725
			CD48
			LOC652493
			CYP4F11
			LOC100130950
			TPM4
			LOC100129067
			ATPGD1
			C21orf42
			LOC100132673
			CD6
			PAMR1
			LOC645978
			TM6SF1
			FLJ45248
			LOC642290
			HIST1H2AC
			FCGR2A
			PRR16
			COX11P
			HHIPL2
			LOC653764
			AQP9
			LOC645027
			LOC645732
			LOC158318
			ISG15
			BPI
			SPC25
			FZD9
			CTSG
			LOC100133899
			PDE2A
			ZDHHC15
			LOC399888
			PRPF40B
			PLEKHA4
			SNX10
			SLC6A2
			CCL20
			LDLRAD3
			LOC100133678
			CTSS
			LOC100131294
			TSPAN32
			PLXNC1
			APOL6
			DTNA
			SLC16A4
			PIP
			CRB2
			C17orf76
			LOC650155
			HTR2A
			LOC728115
			GOLGA6B
			WISP3
			GP6
			MYC
			LOC100128160
			SYT1
			LOC100131705
			BTN3A2
			HERC2P2
			GJA1
			KCNQ2
			ITGB1BP2
			LOC729941
			LOC541469
			LOC644646
			LOC440991
			THBS1
			KRT75
			DDX6
			RNASE2
			GLI1
			LILRB2
			SCGB2A2
			SNORA26
			CAMTA2
			SEMA7A
			ZBTB26
			MALL
			LOC100134816
			LILRB4
			C1orf187
			TMIGD2
			LRRC66
			LOC100129268
			LOC399491
			C9orf58
			LOC442075
			CSDC2
			LOC649095
			WASPIP
			FAM27A
			LOC401640
			C1QTNF3
			IL1B
			LOC644739
			SPTBN1
			TSPAN12
			CSGALNACT2
			MIR568
			TRAT1
			VCAN
			LIMS2
			RNPC2
			HAO1
			APBB2
			DNASE1L3
			FMOD
