# Supplementary material for: Integrated transcriptomic analysis reveals dysregulated immune infiltration and pro-inflammatory cytokines in the secretory endometrium of recurrent implantation failure patients
Source: Life Med. 2024 Oct 21;3(5):lnae036. doi: 10.1093/lifemedi/lnae036 (PMC11749484; doi:10.1093/lifemedi/lnae036)
Supplement: lnae036_suppl_Supplementary_Tables_S3 [file lnae036_suppl_supplementary_tables_s3.xlsx]

## Sheet: Sheet1
Table S3. DEGs identified in the integrated dataset (RIF versus CTRL)
Gene Symbol	Log2FC	P Value	FDR	Alteration
XDH	1.69244	2.77728e-07	2.09268e-05	Up
CAPN6	1.56101	1.07254e-07	1.25404e-05	Up
CYP26A1	1.52898	3.80323e-06	0.000117454	Up
SLC7A4	1.44022	6.92811e-09	2.93644e-06	Up
FXYD4	1.42733	2.62444e-07	2.01103e-05	Up
CHST4	1.3056	1.62163e-08	4.07108e-06	Up
TM4SF4	1.28939	1.1278e-07	1.26416e-05	Up
GP2	1.22686	1.97229e-06	7.49304e-05	Up
MMP26	1.20597	5.48798e-05	0.00073644	Up
DUOX1	1.15557	1.72816e-06	6.85353e-05	Up
OPRK1	1.14472	4.39995e-06	0.000130431	Up
TRPM6	1.13998	6.46679e-08	9.67001e-06	Up
TNNC1	1.13615	1.55756e-06	6.38224e-05	Up
ENPP3	1.10724	3.72992e-06	0.000116049	Up
MEGF10	1.09301	2.35957e-07	1.92788e-05	Up
ADAMTS8	1.08073	1.34358e-07	1.40368e-05	Up
NLRP5	1.07415	1.5617e-07	1.49165e-05	Up
TFPI2	1.05083	6.32314e-06	0.000166203	Up
SLC16A6	1.01667	1.50251e-07	1.4808e-05	Up
MAP2K6	1.00831	1.16153e-06	5.16518e-05	Up
DUOXA1	1.00775	3.51939e-07	2.3514e-05	Up
SLC15A2	1.00307	4.34799e-06	0.000129608	Up
SLC39A14	0.995526	2.25375e-08	4.97032e-06	Up
SLC46A2	0.992583	8.34792e-06	0.00020075	Up
KCNG1	0.990818	6.50174e-07	3.54149e-05	Up
TFCP2L1	0.980202	5.89288e-08	9.1868e-06	Up
PIWIL2	0.961674	1.50668e-07	1.4808e-05	Up
FOLR1	0.959138	5.17852e-08	8.46221e-06	Up
BIRC3	0.95587	3.87606e-08	7.1042e-06	Up
PDE6A	0.927777	3.14175e-07	2.20785e-05	Up
PNMT	0.9249	1.47653e-08	4.07108e-06	Up
GJB6	0.919762	0.000126194	0.00138365	Up
TMED6	0.918934	0.000103242	0.00119071	Up
ZNF750	0.913049	3.28092e-07	2.25884e-05	Up
HLA-DOB	0.894007	6.31804e-05	0.0008208	Up
SOX7	0.889633	2.06047e-07	1.76875e-05	Up
SCGB1D2	0.841517	2.12375e-05	0.000375058	Up
SLC39A2	0.831404	4.70547e-09	2.55033e-06	Up
ABCA12	0.829552	5.19598e-05	0.000708985	Up
PLA2G4F	0.825569	1.63528e-08	4.07108e-06	Up
PRR15L	0.823812	1.56047e-05	0.000303655	Up
PHF8	0.821984	5.99332e-13	4.929e-09	Up
CBLC	0.814814	1.64291e-09	1.59163e-06	Up
PTGS2	0.810821	1.34541e-07	1.40368e-05	Up
NR4A2	0.80619	5.2751e-06	0.000147518	Up
FAM155B	0.804163	3.08755e-06	0.000101889	Up
ALDH3B2	0.800478	3.42084e-07	2.31984e-05	Up
A2ML1	0.779246	3.08389e-07	2.1834e-05	Up
MPPED2	0.778057	1.45386e-06	6.086e-05	Up
ATP12A	0.76525	0.000850795	0.0057639	Up
HSD11B2	0.755185	1.69712e-06	6.75017e-05	Up
HPCAL4	0.754685	1.8294e-05	0.000341295	Up
WNK4	0.751349	2.26718e-09	1.80881e-06	Up
EYA1	0.750771	1.67462e-08	4.07108e-06	Up
SUSD4	0.749711	4.5825e-07	2.76233e-05	Up
CDC14A	0.748332	3.81863e-10	6.47401e-07	Up
OR7A5	0.748162	2.55956e-07	1.98373e-05	Up
STEAP4	0.745483	3.65429e-06	0.000114465	Up
SLC24A4	0.74449	1.8656e-07	1.6757e-05	Up
GMPR	0.741168	2.32324e-07	1.90971e-05	Up
THEM4	0.738914	2.66609e-05	0.000442055	Up
VEPH1	0.738355	9.13516e-08	1.15021e-05	Up
RGS9BP	0.738244	2.47164e-06	8.70231e-05	Up
GLYATL2	0.736086	1.92332e-06	7.32752e-05	Up
SGCD	0.735438	5.89126e-07	3.2742e-05	Up
EDA	0.729288	4.48757e-10	6.76277e-07	Up
ALPL	0.728773	2.25264e-06	8.23519e-05	Up
SPINT3	0.724873	2.1305e-05	0.000375273	Up
SIDT1	0.724371	6.67243e-08	9.73097e-06	Up
ATP6V0E2	0.71542	9.56817e-06	0.000220524	Up
CAMP	0.710845	0.000168816	0.00173145	Up
AGMAT	0.708679	5.34958e-06	0.000148986	Up
HOMER2	0.708257	1.79061e-07	1.67471e-05	Up
ATP2B2	0.70126	1.56714e-08	4.07108e-06	Up
TMEM144	0.696387	4.50173e-05	0.000640681	Up
NKPD1	0.692244	1.90973e-06	7.29623e-05	Up
ANK3	0.691257	2.97492e-09	2.01744e-06	Up
TTC21A	0.686502	1.17522e-06	5.20898e-05	Up
RNF183	0.680018	2.55314e-07	1.98373e-05	Up
SLITRK5	0.678419	4.17271e-06	0.000125198	Up
PEBP4	0.676484	0.000209242	0.00202133	Up
CNGA1	0.674319	1.13613e-05	0.00024322	Up
PLD5	0.669427	1.11802e-05	0.000241844	Up
PIK3C2G	0.668873	1.54195e-07	1.49165e-05	Up
EHF	0.667995	4.36957e-11	1.18529e-07	Up
MOGAT1	0.665928	1.22424e-07	1.32835e-05	Up
PLA2G4D	0.658078	0.000611689	0.00447483	Up
ENTPD3	0.658018	0.000159344	0.00165989	Up
CSRP2	0.656856	0.000706554	0.00499114	Up
MPZL2	0.656781	1.41224e-05	0.000283346	Up
SLAIN1	0.654566	7.33113e-07	3.82431e-05	Up
NPR3	0.653513	2.45439e-05	0.000415074	Up
LRRC1	0.652262	3.64941e-07	2.41449e-05	Up
FAM110C	0.651089	6.52562e-06	0.00016948	Up
SH3RF2	0.649722	3.6442e-09	2.33248e-06	Up
GREM2	0.649594	0.00432483	0.0195395	Up
UPK1B	0.649011	0.00304592	0.014941	Up
IGSF9	0.647102	1.00728e-06	4.67867e-05	Up
FMO5	0.645728	4.11677e-06	0.000123804	Up
CREB3L1	0.639285	4.78594e-07	2.83457e-05	Up
SERPINB9	0.639012	0.00980812	0.0366064	Up
KCNJ2	0.634911	0.000230087	0.00216413	Up
CKMT2	0.633853	1.10918e-06	4.99795e-05	Up
PIP5K1B	0.631451	2.65148e-07	2.02033e-05	Up
TM7SF2	0.628672	1.55387e-08	4.07108e-06	Up
BTNL9	0.627888	1.94312e-07	1.71783e-05	Up
NTRK3	0.6258	1.0403e-08	3.81339e-06	Up
ROS1	0.621401	7.10736e-06	0.000180577	Up
CDH16	0.62128	0.00110951	0.00698946	Up
STX19	0.620891	5.30245e-07	3.04733e-05	Up
ZBED2	0.619268	0.00030187	0.00263873	Up
HMGCS2	0.618779	1.36359e-05	0.00027588	Up
OVOL1	0.615005	3.85907e-06	0.000118418	Up
ELP3	0.613614	8.05244e-05	0.000997399	Up
BANK1	0.612044	3.44011e-05	0.000526815	Up
EPHB3	0.608539	1.08818e-06	4.94524e-05	Up
CBR3	0.607654	0.000744486	0.00520488	Up
NUP153	0.607385	6.7995e-06	0.000175326	Up
TMEM132C	0.603013	5.44406e-08	8.6868e-06	Up
COMP	-1.39839	1.32858e-06	5.64877e-05	Down
PAEP	-1.22362	0.00380195	0.0176949	Down
GPX3	-1.09521	0.000847795	0.00575012	Down
IGFBP1	-1.08722	5.96732e-05	0.000785012	Down
RBP4	-1.06072	0.000158804	0.00165682	Down
TSPAN8	-0.989704	0.000561288	0.0042293	Down
DPP4	-0.967253	0.000837589	0.0056972	Down
AOX1	-0.957895	2.80733e-05	0.000455452	Down
ANKRD55	-0.946621	5.3335e-05	0.000723383	Down
SLC15A1	-0.932514	8.92629e-06	0.000209822	Down
TMEM92	-0.879098	2.31107e-07	1.90971e-05	Down
SLC1A1	-0.865271	0.00102422	0.00663397	Down
TEX101	-0.851179	2.23572e-05	0.000388757	Down
DOK5	-0.85	7.79145e-08	1.06743e-05	Down
SPINK1	-0.848048	9.2791e-05	0.00110494	Down
LBP	-0.842385	0.000204454	0.00198809	Down
RGS20	-0.827077	6.39384e-08	9.67001e-06	Down
KCNK2	-0.824918	5.46675e-05	0.000735544	Down
GAST	-0.823824	0.00768094	0.0304254	Down
PPARGC1A	-0.816792	1.15097e-07	1.27956e-05	Down
PAPSS2	-0.81341	8.19008e-08	1.11082e-05	Down
CYP3A5	-0.803088	3.48496e-05	0.000532881	Down
HABP2	-0.802067	0.000533189	0.00408336	Down
AKR1B10	-0.801033	4.26425e-05	0.000617907	Down
GLT1D1	-0.780317	7.39166e-07	3.84112e-05	Down
FXYD2	-0.776772	3.20092e-05	0.000500162	Down
PLA2G2A	-0.767976	0.000677844	0.00483111	Down
RSPO3	-0.766162	2.20688e-08	4.97032e-06	Down
PDZK1	-0.755249	0.00017126	0.00174253	Down
ABCC3	-0.730248	8.04302e-05	0.000997143	Down
SST	-0.727861	3.06695e-05	0.000484614	Down
EFEMP1	-0.721405	4.77282e-06	0.00013614	Down
CATSPERB	-0.717466	0.000317039	0.00274585	Down
TCN1	-0.710284	0.00383589	0.0177989	Down
DNER	-0.700373	0.00527313	0.0227335	Down
GAS1	-0.695404	6.06394e-08	9.34605e-06	Down
SYT13	-0.69216	0.000197535	0.00194117	Down
FAM169B	-0.688344	2.3069e-06	8.41087e-05	Down
CYS1	-0.685333	0.000774889	0.00535639	Down
CA12	-0.682556	1.46454e-07	1.46524e-05	Down
PENK	-0.679567	0.000427016	0.00345562	Down
CDA	-0.678916	2.06349e-05	0.000366793	Down
SBSN	-0.675744	6.30774e-05	0.000820768	Down
BCL2L10	-0.669611	0.000149729	0.00157883	Down
SOX9	-0.652631	2.21847e-06	8.1322e-05	Down
EDNRB	-0.647346	5.01955e-05	0.00069328	Down
LAMB3	-0.644398	0.00190999	0.0105263	Down
C3	-0.644065	0.000487837	0.00383123	Down
TNFAIP6	-0.635669	2.38741e-06	8.54366e-05	Down
GJA1	-0.634381	9.02166e-06	0.000211331	Down
IMPA2	-0.628378	8.223e-06	0.000198803	Down
CYP2C9	-0.624622	0.0130541	0.0452589	Down
SLC16A7	-0.617735	1.03901e-05	0.000231018	Down
ACMSD	-0.615204	9.96012e-07	4.64224e-05	Down
MLPH	-0.613392	8.5378e-07	4.273e-05	Down
LIPC	-0.600978	9.8781e-06	0.000224793	Down
