# Supplementary material for: Integrated transcriptomic analysis reveals dysregulated immune infiltration and pro-inflammatory cytokines in the secretory endometrium of recurrent implantation failure patients
Source: Life Med. 2024 Oct 21;3(5):lnae036. doi: 10.1093/lifemedi/lnae036 (PMC11749484; doi:10.1093/lifemedi/lnae036)
Supplement: lnae036_suppl_Supplementary_Tables_S4 [file lnae036_suppl_supplementary_tables_s4.xlsx]

## Sheet: WGCNA
Table S4. WGCNA modules of hub genes and their directly interacting genes
Gene Symbol	Dynamic Module	Merged Module
ABCC3	Yellow	Red
ALPL	Red	Red
AOX1	Red	Red
ATP12A	Tan	Blue
ATP6V0E2	Blue	Blue
BIRC3	Turquoise	Blue
C3	Red	Red
CNGA1	Purple	Purple
CYP2C9	Yellow	Red
CYP3A5	Red	Red
DPP4	Red	Red
ENPP3	Turquoise	Blue
ENTPD3	Turquoise	Blue
FXYD4	Turquoise	Blue
GAST	Yellow	Red
GJA1	Turquoise	Blue
GMPR	Turquoise	Blue
NR4A2	Blue	Blue
PDE6A	Turquoise	Blue
PENK	Brown	Brown
PLA2G2A	Yellow	Red
PLA2G4D	Turquoise	Blue
PLA2G4F	Turquoise	Blue
PTGS2	Blue	Blue
RBP4	Yellow	Red
RGS9BP	Turquoise	Blue
SOX9	Turquoise	Blue
SST	Red	Red
TRPM6	Turquoise	Blue
XDH	Turquoise	Blue
