# Supplementary material for: Integrated transcriptomic analysis reveals dysregulated immune infiltration and pro-inflammatory cytokines in the secretory endometrium of recurrent implantation failure patients
Source: Life Med. 2024 Oct 21;3(5):lnae036. doi: 10.1093/lifemedi/lnae036 (PMC11749484; doi:10.1093/lifemedi/lnae036)
Supplement: lnae036_suppl_Supplementary_Tables_S5 [file lnae036_suppl_supplementary_tables_s5.xlsx]

## Sheet: Up-regulated
Table S5. GO enrichment analysis (RIF versus CTRL)
Subontology	ID	Description	Gene Ratio	BgRatio	P Value	FDR	Gene Symbol	Count
BP	GO:0070423	nucleotide-binding oligomerization domain containing signaling pathway	4/111	25/18903	1.30E-05	0.0193593	BIRC3/MAP2K6/SLC15A2/SLC46A2	4
BP	GO:0035872	nucleotide-binding domain leucine rich repeat containing receptor signaling pathway	4/111	26/18903	1.52E-05	0.0193593	BIRC3/MAP2K6/SLC15A2/SLC46A2	4
BP	GO:0055085	transmembrane transport	23/111	1575/18903	3.64E-05	0.0228669	WNK4/ANK3/SLC39A2/SLC7A4/ATP2B2/SLC39A14/FOLR1/TRPM6/ADAMTS8/SLC16A6/SLC24A4/FXYD4/KCNG1/SLC15A2/OPRK1/SLC46A2/ATP6V0E2/CNGA1/TMEM144/ABCA12/GJB6/KCNJ2/ATP12A	23
BP	GO:0006811	ion transport	23/111	1581/18903	3.86E-05	0.0228669	WNK4/ANK3/SLC39A2/ATP2B2/PLA2G4F/SLC39A14/FOLR1/TRPM6/ADAMTS8/PTGS2/SLC16A6/HOMER2/SLC24A4/FXYD4/KCNG1/MAP2K6/STEAP4/SLC15A2/OPRK1/ATP6V0E2/CNGA1/KCNJ2/ATP12A	23
BP	GO:0071805	potassium ion transmembrane transport	8/111	223/18903	5.15E-05	0.0228669	WNK4/ANK3/SLC24A4/FXYD4/KCNG1/OPRK1/KCNJ2/ATP12A	8
BP	GO:0070424	regulation of nucleotide-binding oligomerization domain containing signaling pathway	3/111	13/18903	5.40E-05	0.0228669	BIRC3/SLC15A2/SLC46A2	3
BP	GO:1901615	organic hydroxy compound metabolic process	12/111	555/18903	0.000102345	0.0334222	PNMT/TM7SF2/MOGAT1/ALDH3B2/DUOXA1/HSD11B2/DUOX1/ALPL/CYP26A1/FMO5/NR4A2/HMGCS2	12
BP	GO:0006813	potassium ion transport	8/111	247/18903	0.000105225	0.0334222	WNK4/ANK3/SLC24A4/FXYD4/KCNG1/OPRK1/KCNJ2/ATP12A	8
BP	GO:0098657	import into cell	8/111	252/18903	0.000120852	0.0341204	WNK4/SLC39A14/FOLR1/SLC24A4/STEAP4/SLC15A2/KCNJ2/ATP12A	8
BP	GO:0098739	import across plasma membrane	7/111	202/18903	0.000190621	0.0484369	WNK4/SLC39A14/FOLR1/SLC24A4/SLC15A2/KCNJ2/ATP12A	7
BP	GO:0006812	cation transport	18/111	1219/18903	0.000254709	0.0513168	WNK4/ANK3/SLC39A2/ATP2B2/SLC39A14/TRPM6/PTGS2/HOMER2/SLC24A4/FXYD4/KCNG1/STEAP4/SLC15A2/OPRK1/ATP6V0E2/CNGA1/KCNJ2/ATP12A	18
BP	GO:0098771	inorganic ion homeostasis	12/111	616/18903	0.000268711	0.0513168	WNK4/ANK3/ATP2B2/SLC39A14/SLC24A4/SGCD/ALPL/STEAP4/ENPP3/ATP6V0E2/KCNJ2/ATP12A	12
BP	GO:0030001	metal ion transport	15/111	909/18903	0.000274663	0.0513168	WNK4/ANK3/SLC39A2/ATP2B2/SLC39A14/TRPM6/PTGS2/HOMER2/SLC24A4/FXYD4/KCNG1/STEAP4/OPRK1/KCNJ2/ATP12A	15
BP	GO:1901379	regulation of potassium ion transmembrane transport	5/111	99/18903	0.000294131	0.0513168	WNK4/ANK3/KCNG1/OPRK1/KCNJ2	5
BP	GO:0050801	ion homeostasis	12/111	626/18903	0.000310987	0.0513168	WNK4/ANK3/ATP2B2/SLC39A14/SLC24A4/SGCD/ALPL/STEAP4/ENPP3/ATP6V0E2/KCNJ2/ATP12A	12
BP	GO:0098660	inorganic ion transmembrane transport	15/111	930/18903	0.000350104	0.0513168	WNK4/ANK3/SLC39A2/ATP2B2/SLC39A14/TRPM6/ADAMTS8/SLC24A4/FXYD4/KCNG1/SLC15A2/OPRK1/ATP6V0E2/KCNJ2/ATP12A	15
BP	GO:0098662	inorganic cation transmembrane transport	14/111	837/18903	0.000389059	0.0513168	WNK4/ANK3/SLC39A2/ATP2B2/SLC39A14/TRPM6/SLC24A4/FXYD4/KCNG1/SLC15A2/OPRK1/ATP6V0E2/KCNJ2/ATP12A	14
BP	GO:0002753	cytoplasmic pattern recognition receptor signaling pathway	4/111	60/18903	0.000426309	0.0513168	BIRC3/MAP2K6/SLC15A2/SLC46A2	4
BP	GO:0098655	cation transmembrane transport	15/111	948/18903	0.000428387	0.0513168	WNK4/ANK3/SLC39A2/ATP2B2/SLC39A14/TRPM6/SLC24A4/FXYD4/KCNG1/SLC15A2/OPRK1/ATP6V0E2/CNGA1/KCNJ2/ATP12A	15
BP	GO:0034220	ion transmembrane transport	17/111	1167/18903	0.000450051	0.0513168	WNK4/ANK3/SLC39A2/ATP2B2/SLC39A14/FOLR1/TRPM6/ADAMTS8/SLC24A4/FXYD4/KCNG1/SLC15A2/OPRK1/ATP6V0E2/CNGA1/KCNJ2/ATP12A	17
BP	GO:0048878	chemical homeostasis	16/111	1060/18903	0.000457322	0.0513168	WNK4/ANK3/ATP2B2/SLC39A14/HOMER2/SLC24A4/SGCD/ALPL/STEAP4/ENPP3/OPRK1/ATP6V0E2/ABCA12/GJB6/KCNJ2/ATP12A	16
BP	GO:0009888	tissue development	24/111	1990/18903	0.000461465	0.0513168	EHF/EDA/WNK4/EYA1/SLC39A14/FOLR1/TFCP2L1/PTGS2/SLC24A4/SOX7/MEGF10/XDH/ZNF750/SGCD/TNNC1/ALPL/OVOL1/ROS1/HMGCS2/ABCA12/GJB6/ZBED2/CSRP2/UPK1B	24
BP	GO:0009743	response to carbohydrate	7/111	234/18903	0.000464497	0.0513168	SLC39A14/PTGS2/MAP2K6/OPRK1/HMGCS2/ABCA12/GJB6	7
BP	GO:0043266	regulation of potassium ion transport	5/111	114/18903	0.00056313	0.0596214	WNK4/ANK3/KCNG1/OPRK1/KCNJ2	5
BP	GO:0070293	renal absorption	3/111	30/18903	0.000712763	0.0724452	WNK4/FOLR1/SLC15A2	3
BP	GO:0055080	cation homeostasis	11/111	601/18903	0.00081781	0.0766064	WNK4/ANK3/ATP2B2/SLC39A14/SLC24A4/SGCD/ALPL/STEAP4/ATP6V0E2/KCNJ2/ATP12A	11
BP	GO:0003014	renal system process	5/111	125/18903	0.000854952	0.0766064	WNK4/FOLR1/HSD11B2/SLC15A2/NPR3	5
BP	GO:0098659	inorganic cation import across plasma membrane	5/111	126/18903	0.000886168	0.0766064	WNK4/SLC39A14/SLC24A4/KCNJ2/ATP12A	5
BP	GO:0099587	inorganic ion import across plasma membrane	5/111	126/18903	0.000886168	0.0766064	WNK4/SLC39A14/SLC24A4/KCNJ2/ATP12A	5
BP	GO:1903998	regulation of eating behavior	2/111	8/18903	0.000934994	0.0766064	SLC24A4/OPRK1	2
BP	GO:0006810	transport	42/111	4578/18903	0.000938028	0.0766064	WNK4/ANK3/SLC39A2/SLC7A4/ATP2B2/PLA2G4F/SLC39A14/FOLR1/TRPM6/SIDT1/ADAMTS8/PTGS2/SLC16A6/NLRP5/HOMER2/SLC24A4/MEGF10/FXYD4/XDH/DUOXA1/CREB3L1/STX19/KCNG1/MAP2K6/TTC21A/TNNC1/GP2/STEAP4/SLC15A2/OPRK1/NUP153/SLC46A2/ATP6V0E2/CNGA1/NPR3/THEM4/TMEM144/ABCA12/TMED6/GJB6/KCNJ2/ATP12A	42
BP	GO:0055065	metal ion homeostasis	10/111	519/18903	0.000964741	0.0766064	WNK4/ANK3/ATP2B2/SLC39A14/SLC24A4/SGCD/ALPL/STEAP4/KCNJ2/ATP12A	10
BP	GO:0009410	response to xenobiotic stimulus	9/111	432/18903	0.00101236	0.0779514	WNK4/PTGS2/MAP2K6/HSD11B2/CYP26A1/FMO5/SLITRK5/HMGCS2/CBR3	9
BP	GO:0036148	phosphatidylglycerol acyl-chain remodeling	2/111	9/18903	0.00119753	0.0894975	PLA2G4F/PLA2G4D	2
BP	GO:0034284	response to monosaccharide	6/111	207/18903	0.00139946	0.101601	SLC39A14/PTGS2/OPRK1/HMGCS2/ABCA12/GJB6	6
BP	GO:0051384	response to glucocorticoid	5/111	142/18903	0.00150986	0.105588	NTRK3/PTGS2/HSD11B2/ALPL/HMGCS2	5
BP	GO:0042401	cellular biogenic amine biosynthetic process	3/111	39/18903	0.00154405	0.105588	PNMT/NR4A2/AGMAT	3
BP	GO:0033273	response to vitamin	4/111	86/18903	0.00165186	0.105588	FOLR1/PTGS2/ALPL/CYP26A1	4
BP	GO:0009309	amine biosynthetic process	3/111	40/18903	0.00166215	0.105588	PNMT/NR4A2/AGMAT	3
BP	GO:0032941	secretion by tissue	3/111	40/18903	0.00166215	0.105588	WNK4/OPRK1/NPR3	3
BP	GO:0048583	regulation of response to stimulus	38/111	4131/18903	0.00179531	0.108049	EDA/CBLC/SH3RF2/NTRK3/EYA1/SLC39A14/BIRC3/FOLR1/VEPH1/PTGS2/NLRP5/HOMER2/SLC24A4/BTNL9/SOX7/RNF183/PIP5K1B/XDH/DUOXA1/SUSD4/CREB3L1/MAP2K6/TNNC1/DUOX1/RGS9BP/ENPP3/CYP26A1/SLC15A2/OPRK1/NR4A2/FAM110C/ROS1/SLC46A2/SPINT3/BANK1/MMP26/GREM2/SERPINB9	38
BP	GO:0033212	iron import into cell	2/111	11/18903	0.00181556	0.108049	SLC39A14/STEAP4	2
BP	GO:0007589	body fluid secretion	4/111	89/18903	0.00187392	0.108049	WNK4/XDH/OPRK1/NPR3	4
BP	GO:0051234	establishment of localization	42/111	4734/18903	0.00188727	0.108049	WNK4/ANK3/SLC39A2/SLC7A4/ATP2B2/PLA2G4F/SLC39A14/FOLR1/TRPM6/SIDT1/ADAMTS8/PTGS2/SLC16A6/NLRP5/HOMER2/SLC24A4/MEGF10/FXYD4/XDH/DUOXA1/CREB3L1/STX19/KCNG1/MAP2K6/TTC21A/TNNC1/GP2/STEAP4/SLC15A2/OPRK1/NUP153/SLC46A2/ATP6V0E2/CNGA1/NPR3/THEM4/TMEM144/ABCA12/TMED6/GJB6/KCNJ2/ATP12A	42
BP	GO:0019725	cellular homeostasis	12/111	773/18903	0.00194486	0.108049	WNK4/ATP2B2/SLC39A14/SLC24A4/ALPL/STEAP4/OPRK1/ATP6V0E2/ABCA12/GJB6/KCNJ2/ATP12A	12
BP	GO:0071322	cellular response to carbohydrate stimulus	5/111	152/18903	0.00203568	0.108049	SLC39A14/MAP2K6/OPRK1/ABCA12/GJB6	5
BP	GO:0055082	cellular chemical homeostasis	11/111	675/18903	0.00206559	0.108049	WNK4/ATP2B2/SLC39A14/SLC24A4/STEAP4/OPRK1/ATP6V0E2/ABCA12/GJB6/KCNJ2/ATP12A	11
BP	GO:0042592	homeostatic process	20/111	1705/18903	0.00206957	0.108049	WNK4/ANK3/ATP2B2/SLC39A14/PTGS2/HOMER2/SLC24A4/SGCD/MAP2K6/ALPL/STEAP4/ENPP3/OPRK1/SLC46A2/ATP6V0E2/NPR3/ABCA12/GJB6/KCNJ2/ATP12A	20
BP	GO:0009605	response to external stimulus	29/111	2886/18903	0.00208359	0.108049	WNK4/NTRK3/BIRC3/FOLR1/PTGS2/PIK3C2G/NLRP5/SLC24A4/DUOXA1/SUSD4/IGSF9/EPHB3/HSD11B2/GP2/ALPL/RGS9BP/ENPP3/CYP26A1/SLC15A2/OPRK1/NR4A2/HMGCS2/BANK1/MMP26/GJB6/CAMP/KCNJ2/UPK1B/SERPINB9	29
BP	GO:0007584	response to nutrient	5/111	154/18903	0.00215509	0.109522	FOLR1/PTGS2/ALPL/CYP26A1/HMGCS2	5
BP	GO:1901381	positive regulation of potassium ion transmembrane transport	3/111	45/18903	0.00233701	0.116438	WNK4/OPRK1/KCNJ2	3
BP	GO:0007605	sensory perception of sound	5/111	159/18903	0.0024759	0.120149	CDC14A/ATP2B2/EYA1/HOMER2/GJB6	5
BP	GO:0009143	nucleoside triphosphate catabolic process	2/111	13/18903	0.00255512	0.120149	ENPP3/ENTPD3	2
BP	GO:0030157	pancreatic juice secretion	2/111	13/18903	0.00255512	0.120149	WNK4/NPR3	2
BP	GO:0046434	organophosphate catabolic process	5/111	161/18903	0.00261347	0.120149	PLA2G4F/XDH/ENPP3/ENTPD3/PLA2G4D	5
BP	GO:0140353	lipid export from cell	3/111	47/18903	0.00264792	0.120149	WNK4/PTGS2/MAP2K6	3
BP	GO:0032309	icosanoid secretion	3/111	48/18903	0.00281248	0.124268	PLA2G4F/PTGS2/MAP2K6	3
BP	GO:0031960	response to corticosteroid	5/111	165/18903	0.00290513	0.124268	NTRK3/PTGS2/HSD11B2/ALPL/HMGCS2	5
BP	GO:0030007	cellular potassium ion homeostasis	2/111	14/18903	0.00296956	0.124268	KCNJ2/ATP12A	2
BP	GO:0048148	behavioral response to cocaine	2/111	14/18903	0.00296956	0.124268	HOMER2/OPRK1	2
BP	GO:0055081	anion homeostasis	3/111	49/18903	0.00298321	0.124268	WNK4/ALPL/ENPP3	3
BP	GO:1990573	potassium ion import across plasma membrane	3/111	50/18903	0.00316018	0.129516	WNK4/KCNJ2/ATP12A	3
BP	GO:0043434	response to peptide hormone	8/111	421/18903	0.00339895	0.137091	SLC39A14/PTGS2/SLC24A4/HSD11B2/ALPL/OPRK1/NR4A2/HMGCS2	8
BP	GO:0010959	regulation of metal ion transport	8/111	423/18903	0.00349766	0.138119	WNK4/ANK3/PTGS2/HOMER2/FXYD4/KCNG1/OPRK1/KCNJ2	8
BP	GO:0043268	positive regulation of potassium ion transport	3/111	52/18903	0.00353315	0.138119	WNK4/OPRK1/KCNJ2	3
BP	GO:0010951	negative regulation of endopeptidase activity	6/111	252/18903	0.00373544	0.14238	BIRC3/PTGS2/A2ML1/TFPI2/SPINT3/SERPINB9	6
BP	GO:0052548	regulation of endopeptidase activity	8/111	428/18903	0.00375421	0.14238	BIRC3/PTGS2/SOX7/XDH/A2ML1/TFPI2/SPINT3/SERPINB9	8
BP	GO:0003008	system process	24/111	2333/18903	0.00408285	0.152567	CDC14A/WNK4/ANK3/ATP2B2/EYA1/FOLR1/PTGS2/HOMER2/SLC24A4/OR7A5/PDE6A/SGCD/CKMT2/MAP2K6/TNNC1/HSD11B2/RGS9BP/SLC15A2/OPRK1/CNGA1/NPR3/GJB6/KCNJ2/CBR3	24
BP	GO:0018958	phenol-containing compound metabolic process	4/111	111/18903	0.00416583	0.152715	PNMT/DUOXA1/DUOX1/NR4A2	4
BP	GO:0050954	sensory perception of mechanical stimulus	5/111	180/18903	0.00421058	0.152715	CDC14A/ATP2B2/EYA1/HOMER2/GJB6	5
BP	GO:0071715	icosanoid transport	3/111	56/18903	0.00435711	0.152715	PLA2G4F/PTGS2/MAP2K6	3
BP	GO:0048875	chemical homeostasis within a tissue	2/111	17/18903	0.00438734	0.152715	HOMER2/ABCA12	2
BP	GO:2000651	positive regulation of sodium ion transmembrane transporter activity	2/111	17/18903	0.00438734	0.152715	WNK4/ANK3	2
BP	GO:0038066	p38MAPK cascade	3/111	57/18903	0.00457972	0.154455	XDH/MAP2K6/OPRK1	3
BP	GO:0010466	negative regulation of peptidase activity	6/111	263/18903	0.00459574	0.154455	BIRC3/PTGS2/A2ML1/TFPI2/SPINT3/SERPINB9	6
BP	GO:0035725	sodium ion transmembrane transport	5/111	184/18903	0.00461968	0.154455	WNK4/ANK3/SLC24A4/FXYD4/ATP12A	5
BP	GO:0048585	negative regulation of response to stimulus	19/111	1706/18903	0.0047858	0.156173	CBLC/SH3RF2/EYA1/VEPH1/PTGS2/HOMER2/SLC24A4/XDH/SUSD4/CREB3L1/RGS9BP/ENPP3/CYP26A1/NR4A2/SPINT3/BANK1/MMP26/GREM2/SERPINB9	19
BP	GO:0030522	intracellular receptor signaling pathway	6/111	266/18903	0.00485383	0.156173	BIRC3/MAP2K6/CYP26A1/SLC15A2/NR4A2/SLC46A2	6
BP	GO:0032310	prostaglandin secretion	2/111	18/18903	0.0049169	0.156173	PTGS2/MAP2K6	2
BP	GO:0050665	hydrogen peroxide biosynthetic process	2/111	18/18903	0.0049169	0.156173	DUOXA1/DUOX1	2
BP	GO:0044281	small molecule metabolic process	20/111	1841/18903	0.00498633	0.156423	TM7SF2/PLA2G4F/SLC39A14/FOLR1/MOGAT1/PTGS2/GMPR/XDH/ALDH3B2/HSD11B2/GLYATL2/ALPL/ENPP3/CYP26A1/FMO5/AGMAT/HMGCS2/THEM4/ENTPD3/PLA2G4D	20
BP	GO:0072507	divalent inorganic cation homeostasis	7/111	356/18903	0.005053	0.156581	WNK4/ANK3/ATP2B2/SLC39A14/SLC24A4/SGCD/ALPL	7
BP	GO:2000649	regulation of sodium ion transmembrane transporter activity	3/111	60/18903	0.00528843	0.159575	WNK4/ANK3/FXYD4	3
BP	GO:0015718	monocarboxylic acid transport	4/111	119/18903	0.00532982	0.159575	PLA2G4F/PTGS2/SLC16A6/MAP2K6	4
BP	GO:0009966	regulation of signal transduction	29/111	3075/18903	0.005338	0.159575	EDA/CBLC/SH3RF2/NTRK3/EYA1/SLC39A14/BIRC3/FOLR1/VEPH1/PTGS2/HOMER2/SLC24A4/SOX7/RNF183/PIP5K1B/XDH/CREB3L1/MAP2K6/RGS9BP/CYP26A1/SLC15A2/OPRK1/NR4A2/FAM110C/ROS1/SLC46A2/SPINT3/BANK1/GREM2	29
BP	GO:0052547	regulation of peptidase activity	8/111	459/18903	0.0056862	0.168007	BIRC3/PTGS2/SOX7/XDH/A2ML1/TFPI2/SPINT3/SERPINB9	8
BP	GO:0006144	purine nucleobase metabolic process	2/111	20/18903	0.00605944	0.171078	GMPR/XDH	2
BP	GO:0015732	prostaglandin transport	2/111	20/18903	0.00605944	0.171078	PTGS2/MAP2K6	2
BP	GO:0055062	phosphate ion homeostasis	2/111	20/18903	0.00605944	0.171078	ALPL/ENPP3	2
BP	GO:0072506	trivalent inorganic anion homeostasis	2/111	20/18903	0.00605944	0.171078	ALPL/ENPP3	2
BP	GO:0009746	response to hexose	5/111	199/18903	0.00640717	0.174772	SLC39A14/PTGS2/OPRK1/ABCA12/GJB6	5
BP	GO:0051346	negative regulation of hydrolase activity	7/111	373/18903	0.00647868	0.174772	SLC39A14/BIRC3/PTGS2/A2ML1/TFPI2/SPINT3/SERPINB9	7
BP	GO:0006590	thyroid hormone generation	2/111	21/18903	0.00667174	0.174772	DUOXA1/DUOX1	2
BP	GO:0050849	negative regulation of calcium-mediated signaling	2/111	21/18903	0.00667174	0.174772	HOMER2/SLC24A4	2
BP	GO:0071498	cellular response to fluid shear stress	2/111	21/18903	0.00667174	0.174772	PTGS2/TFPI2	2
BP	GO:1902259	regulation of delayed rectifier potassium channel activity	2/111	21/18903	0.00667174	0.174772	ANK3/KCNG1	2
BP	GO:1902307	positive regulation of sodium ion transmembrane transport	2/111	21/18903	0.00667174	0.174772	WNK4/ANK3	2
BP	GO:1902531	regulation of intracellular signal transduction	19/111	1766/18903	0.00690423	0.179017	EDA/CBLC/SH3RF2/NTRK3/BIRC3/PTGS2/HOMER2/SLC24A4/RNF183/PIP5K1B/XDH/CREB3L1/MAP2K6/SLC15A2/OPRK1/FAM110C/ROS1/SLC46A2/BANK1	19
BP	GO:0043086	negative regulation of catalytic activity	11/111	796/18903	0.00711513	0.18036	CBLC/WNK4/SH3RF2/SLC39A14/BIRC3/PTGS2/A2ML1/TFPI2/SPINT3/NPR3/SERPINB9	11
BP	GO:0043281	regulation of cysteine-type endopeptidase activity involved in apoptotic process	5/111	205/18903	0.00724206	0.18036	BIRC3/PTGS2/SOX7/XDH/SERPINB9	5
BP	GO:0009713	catechol-containing compound biosynthetic process	2/111	22/18903	0.00731094	0.18036	PNMT/NR4A2	2
BP	GO:0042423	catecholamine biosynthetic process	2/111	22/18903	0.00731094	0.18036	PNMT/NR4A2	2
BP	GO:0086012	membrane depolarization during cardiac muscle cell action potential	2/111	22/18903	0.00731094	0.18036	ANK3/KCNJ2	2
BP	GO:1902305	regulation of sodium ion transmembrane transport	3/111	69/18903	0.00779476	0.190447	WNK4/ANK3/FXYD4	3
BP	GO:0050878	regulation of body fluid levels	7/111	390/18903	0.00818536	0.198086	WNK4/XDH/HSD11B2/OPRK1/TFPI2/NPR3/ABCA12	7
CC	GO:0045177	apical part of cell	14/115	435/19869	2.25E-07	7.05E-05	EDA/ATP2B2/SLC39A14/FOLR1/TRPM6/HOMER2/SLC24A4/DUOX1/GP2/ENPP3/SLC15A2/GJB6/ATP12A/UPK1B	14
CC	GO:0016324	apical plasma membrane	12/115	368/19869	1.52E-06	0.000238027	ATP2B2/SLC39A14/FOLR1/TRPM6/SLC24A4/DUOX1/GP2/ENPP3/SLC15A2/GJB6/ATP12A/UPK1B	12
CC	GO:0098590	plasma membrane region	22/115	1250/19869	2.49E-06	0.000260124	ANK3/NTRK3/ATP2B2/PLA2G4F/SLC39A14/FOLR1/TRPM6/PTGS2/SLC24A4/PDE6A/STX19/DUOX1/GP2/ENPP3/SLC15A2/OPRK1/CNGA1/THEM4/GJB6/ATP12A/CDH16/UPK1B	22
CC	GO:0031226	intrinsic component of plasma membrane	24/115	1794/19869	7.99E-05	0.00627305	EDA/SLC39A2/NTRK3/TM7SF2/ATP2B2/SLC39A14/FOLR1/TRPM6/SLC16A6/SLC24A4/FXYD4/KCNG1/EPHB3/DUOX1/GP2/SLC15A2/OPRK1/ROS1/CNGA1/NPR3/KCNJ2/ATP12A/CDH16/UPK1B	24
CC	GO:0005887	integral component of plasma membrane	22/115	1713/19869	0.000298418	0.0187407	EDA/SLC39A2/NTRK3/TM7SF2/ATP2B2/SLC39A14/TRPM6/SLC16A6/SLC24A4/FXYD4/KCNG1/EPHB3/DUOX1/SLC15A2/OPRK1/ROS1/CNGA1/NPR3/KCNJ2/ATP12A/CDH16/UPK1B	22
CC	GO:0016323	basolateral plasma membrane	6/115	229/19869	0.00217501	0.109435	ANK3/ATP2B2/SLC39A14/FOLR1/ATP12A/CDH16	6
CC	GO:0001750	photoreceptor outer segment	4/115	97/19869	0.00243963	0.109435	SLC24A4/PDE6A/RGS9BP/CNGA1	4
CC	GO:0097730	non-motile cilium	5/115	168/19869	0.00295805	0.111266	CDC14A/SLC24A4/PDE6A/RGS9BP/CNGA1	5
CC	GO:0009925	basal plasma membrane	6/115	254/19869	0.00363013	0.111266	ANK3/ATP2B2/SLC39A14/FOLR1/ATP12A/CDH16	6
CC	GO:0042622	photoreceptor outer segment membrane	2/115	16/19869	0.00377938	0.111266	PDE6A/CNGA1	2
CC	GO:0031253	cell projection membrane	7/115	344/19869	0.00389786	0.111266	ATP2B2/PLA2G4F/FOLR1/TRPM6/PDE6A/CNGA1/THEM4	7
CC	GO:0044214	spanning component of plasma membrane	2/115	18/19869	0.00478247	0.113411	SLC24A4/SLC15A2	2
CC	GO:0090533	cation-transporting ATPase complex	2/115	18/19869	0.00478247	0.113411	FXYD4/ATP12A	2
CC	GO:0045178	basal part of cell	6/115	272/19869	0.00505654	0.113411	ANK3/ATP2B2/SLC39A14/FOLR1/ATP12A/CDH16	6
CC	GO:0097733	photoreceptor cell cilium	4/115	122/19869	0.0055394	0.115677	SLC24A4/PDE6A/RGS9BP/CNGA1	4
CC	GO:0031362	anchored component of external side of plasma membrane	2/115	20/19869	0.00589439	0.115677	FOLR1/GP2	2
CC	GO:0032426	stereocilium tip	2/115	21/19869	0.00649035	0.119881	CDC14A/HOMER2	2
CC	GO:0097731	9+0 non-motile cilium	4/115	134/19869	0.00768248	0.130358	SLC24A4/PDE6A/RGS9BP/CNGA1	4
CC	GO:0031233	intrinsic component of external side of plasma membrane	2/115	24/19869	0.00843435	0.130358	FOLR1/GP2	2
CC	GO:0098533	ATPase dependent transmembrane transport complex	2/115	24/19869	0.00843435	0.130358	FXYD4/ATP12A	2
CC	GO:0016529	sarcoplasmic reticulum	3/115	73/19869	0.00875546	0.130358	ANK3/XDH/SGCD	3
CC	GO:0089717	spanning component of membrane	2/115	25/19869	0.00913335	0.130358	SLC24A4/SLC15A2	2
CC	GO:0048787	presynaptic active zone membrane	2/115	29/19869	0.0121761	0.16623	ATP2B2/STX19	2
CC	GO:0098862	cluster of actin-based cell projections	4/115	159/19869	0.0137483	0.179874	CDC14A/FOLR1/TRPM6/HOMER2	4
CC	GO:0016528	sarcoplasm	3/115	89/19869	0.0149588	0.187883	ANK3/XDH/SGCD	3
CC	GO:0042995	cell projection	22/115	2368/19869	0.016413	0.198219	CDC14A/ANK3/NTRK3/ATP2B2/PLA2G4F/FOLR1/TRPM6/PTGS2/HOMER2/SLC24A4/MEGF10/PIP5K1B/PDE6A/IGSF9/EPHB3/TTC21A/RGS9BP/OPRK1/CNGA1/THEM4/CAMP/KCNJ2	22
MF	GO:0022857	transmembrane transporter activity	20/108	1118/18432	6.78E-06	0.0032025	SLC39A2/SLC7A4/ATP2B2/SLC39A14/TRPM6/SIDT1/ADAMTS8/SLC16A6/SLC24A4/FXYD4/KCNG1/SLC15A2/SLC46A2/ATP6V0E2/CNGA1/TMEM144/ABCA12/GJB6/KCNJ2/ATP12A	20
MF	GO:0005215	transporter activity	20/108	1225/18432	2.57E-05	0.00607112	SLC39A2/SLC7A4/ATP2B2/SLC39A14/TRPM6/SIDT1/ADAMTS8/SLC16A6/SLC24A4/FXYD4/KCNG1/SLC15A2/SLC46A2/ATP6V0E2/CNGA1/TMEM144/ABCA12/GJB6/KCNJ2/ATP12A	20
MF	GO:0022890	inorganic cation transmembrane transporter activity	12/108	607/18432	0.00022825	0.0308809	SLC39A2/ATP2B2/SLC39A14/TRPM6/SLC24A4/FXYD4/KCNG1/SLC15A2/ATP6V0E2/CNGA1/KCNJ2/ATP12A	12
MF	GO:0050661	NADP binding	4/108	53/18432	0.000261702	0.0308809	TM7SF2/DUOX1/FMO5/CBR3	4
MF	GO:0015318	inorganic molecular entity transmembrane transporter activity	13/108	743/18432	0.000403903	0.0362126	SLC39A2/ATP2B2/SLC39A14/TRPM6/ADAMTS8/SLC24A4/FXYD4/KCNG1/SLC15A2/ATP6V0E2/CNGA1/KCNJ2/ATP12A	13
MF	GO:0008324	cation transmembrane transporter activity	12/108	656/18432	0.000460329	0.0362126	SLC39A2/ATP2B2/SLC39A14/TRPM6/SLC24A4/FXYD4/KCNG1/SLC15A2/ATP6V0E2/CNGA1/KCNJ2/ATP12A	12
MF	GO:0022804	active transmembrane transporter activity	9/108	417/18432	0.00077373	0.0521715	ATP2B2/SLC39A14/SLC16A6/SLC24A4/SLC15A2/SLC46A2/ATP6V0E2/ABCA12/ATP12A	9
MF	GO:0046873	metal ion transmembrane transporter activity	9/108	436/18432	0.00105821	0.0585435	SLC39A2/ATP2B2/SLC39A14/TRPM6/SLC24A4/FXYD4/KCNG1/KCNJ2/ATP12A	9
MF	GO:0016174	NAD(P)H oxidase H2O2-forming activity	2/108	9/18432	0.00119213	0.0585435	DUOX1/FMO5	2
MF	GO:0016491	oxidoreductase activity	12/108	735/18432	0.00124033	0.0585435	PHF8/TM7SF2/PTGS2/GMPR/XDH/ALDH3B2/HSD11B2/DUOX1/STEAP4/CYP26A1/FMO5/CBR3	12
MF	GO:0015075	ion transmembrane transporter activity	13/108	855/18432	0.00147327	0.0632166	SLC39A2/ATP2B2/SLC39A14/TRPM6/ADAMTS8/SLC24A4/FXYD4/KCNG1/SLC15A2/ATP6V0E2/CNGA1/KCNJ2/ATP12A	13
MF	GO:0015293	symporter activity	5/108	145/18432	0.00163718	0.0643958	SLC39A14/SLC16A6/SLC24A4/SLC15A2/SLC46A2	5
MF	GO:0036094	small molecule binding	26/108	2482/18432	0.00199434	0.07241	WNK4/NTRK3/TM7SF2/ATP2B2/FOLR1/TRPM6/SIDT1/PIK3C2G/NLRP5/PIP5K1B/XDH/EPHB3/CKMT2/MAP2K6/MPPED2/HSD11B2/DUOX1/STEAP4/CYP26A1/FMO5/ROS1/CNGA1/ABCA12/ENTPD3/CBR3/ATP12A	26
MF	GO:0015079	potassium ion transmembrane transporter activity	5/108	158/18432	0.00238275	0.0727965	SLC24A4/FXYD4/KCNG1/KCNJ2/ATP12A	5
MF	GO:0004867	serine-type endopeptidase inhibitor activity	4/108	98/18432	0.00263939	0.0727965	A2ML1/TFPI2/SPINT3/SERPINB9	4
MF	GO:0042626	ATPase-coupled transmembrane transporter activity	4/108	98/18432	0.00263939	0.0727965	ATP2B2/ATP6V0E2/ABCA12/ATP12A	4
MF	GO:0000166	nucleotide binding	23/108	2140/18432	0.0027596	0.0727965	WNK4/NTRK3/TM7SF2/ATP2B2/TRPM6/PIK3C2G/NLRP5/PIP5K1B/XDH/EPHB3/CKMT2/MAP2K6/MPPED2/HSD11B2/DUOX1/STEAP4/FMO5/ROS1/CNGA1/ABCA12/ENTPD3/CBR3/ATP12A	23
MF	GO:1901265	nucleoside phosphate binding	23/108	2141/18432	0.00277614	0.0727965	WNK4/NTRK3/TM7SF2/ATP2B2/TRPM6/PIK3C2G/NLRP5/PIP5K1B/XDH/EPHB3/CKMT2/MAP2K6/MPPED2/HSD11B2/DUOX1/STEAP4/FMO5/ROS1/CNGA1/ABCA12/ENTPD3/CBR3/ATP12A	23
MF	GO:0031404	chloride ion binding	2/108	14/18432	0.00295635	0.0734418	WNK4/NPR3	2
MF	GO:0017110	nucleoside diphosphate phosphatase activity	2/108	15/18432	0.00339816	0.0760865	ALPL/ENTPD3	2
MF	GO:0019829	ATPase-coupled cation transmembrane transporter activity	3/108	53/18432	0.00370461	0.0760865	ATP2B2/ATP6V0E2/ATP12A	3
MF	GO:0016307	phosphatidylinositol phosphate kinase activity	2/108	16/18432	0.0038688	0.0760865	PIK3C2G/PIP5K1B	2
MF	GO:0047498	calcium-dependent phospholipase A2 activity	2/108	16/18432	0.0038688	0.0760865	PLA2G4F/PLA2G4D	2
MF	GO:0050664	oxidoreductase activity acting on NAD(P)H oxygen as acceptor	2/108	16/18432	0.0038688	0.0760865	DUOX1/FMO5	2
MF	GO:0004866	endopeptidase inhibitor activity	5/108	180/18432	0.00416582	0.0786508	BIRC3/A2ML1/TFPI2/SPINT3/SERPINB9	5
MF	GO:0008970	phospholipase A1 activity	2/108	17/18432	0.00436794	0.0792948	PLA2G4F/PLA2G4D	2
MF	GO:0030414	peptidase inhibitor activity	5/108	187/18432	0.00489247	0.0829851	BIRC3/A2ML1/TFPI2/SPINT3/SERPINB9	5
MF	GO:0043168	anion binding	24/108	2388/18432	0.00524329	0.0829851	WNK4/NTRK3/ATP2B2/FOLR1/TRPM6/PIK3C2G/NLRP5/PIP5K1B/XDH/EPHB3/CKMT2/MAP2K6/MPPED2/STEAP4/CYP26A1/FMO5/ROS1/CNGA1/NPR3/ABCA12/ENTPD3/KCNJ2/CBR3/ATP12A	24
MF	GO:0004714	transmembrane receptor protein tyrosine kinase activity	3/108	60/18432	0.00525387	0.0829851	NTRK3/EPHB3/ROS1	3
MF	GO:0005003	ephrin receptor activity	2/108	19/18432	0.00545029	0.0829851	NTRK3/EPHB3	2
MF	GO:0052742	phosphatidylinositol kinase activity	2/108	19/18432	0.00545029	0.0829851	PIK3C2G/PIP5K1B	2
MF	GO:0061135	endopeptidase regulator activity	5/108	194/18432	0.005705	0.0837499	BIRC3/A2ML1/TFPI2/SPINT3/SERPINB9	5
MF	GO:0022853	active ion transmembrane transporter activity	6/108	278/18432	0.00592058	0.0837499	ATP2B2/SLC39A14/SLC24A4/SLC15A2/ATP6V0E2/ATP12A	6
MF	GO:0015662	P-type ion transporter activity	2/108	20/18432	0.00603283	0.0837499	ATP2B2/ATP12A	2
MF	GO:0005385	zinc ion transmembrane transporter activity	2/108	22/18432	0.00727898	0.0954355	SLC39A2/SLC39A14	2
MF	GO:0043027	cysteine-type endopeptidase inhibitor activity involved in apoptotic process	2/108	22/18432	0.00727898	0.0954355	BIRC3/SERPINB9	2
MF	GO:0140358	P-type transmembrane transporter activity	2/108	24/18432	0.008631	0.109752	ATP2B2/ATP12A	2
MF	GO:0004713	protein tyrosine kinase activity	4/108	138/18432	0.0088466	0.109752	NTRK3/EPHB3/MAP2K6/ROS1	4
MF	GO:0020037	heme binding	4/108	139/18432	0.00906848	0.109752	PTGS2/DUOX1/STEAP4/CYP26A1	4
MF	GO:0009678	pyrophosphate hydrolysis-driven proton transmembrane transporter activity	2/108	27/18432	0.0108519	0.128052	ATP6V0E2/ATP12A	2
MF	GO:0019199	transmembrane receptor protein kinase activity	3/108	79/18432	0.0112077	0.129025	NTRK3/EPHB3/ROS1	3
MF	GO:0046906	tetrapyrrole binding	4/108	149/18432	0.0114891	0.129116	PTGS2/DUOX1/STEAP4/CYP26A1	4
MF	GO:0061134	peptidase regulator activity	5/108	232/18432	0.0118311	0.129867	BIRC3/A2ML1/TFPI2/SPINT3/SERPINB9	5
MF	GO:0016788	hydrolase activity acting on ester bonds	10/108	755/18432	0.0131494	0.141057	CDC14A/PLA2G4F/EYA1/PIWIL2/PDE6A/MPPED2/ALPL/ENPP3/THEM4/PLA2G4D	10
MF	GO:0016651	oxidoreductase activity acting on NAD(P)H	3/108	87/18432	0.0145267	0.147269	DUOX1/FMO5/CBR3	3
MF	GO:0050660	flavin adenine dinucleotide binding	3/108	87/18432	0.0145267	0.147269	XDH/STEAP4/FMO5	3
MF	GO:0015291	secondary active transmembrane transporter activity	5/108	246/18432	0.0149163	0.147269	SLC39A14/SLC16A6/SLC24A4/SLC15A2/SLC46A2	5
MF	GO:0008081	phosphoric diester hydrolase activity	3/108	88/18432	0.0149765	0.147269	PDE6A/MPPED2/ENPP3	3
MF	GO:0046872	metal ion binding	35/108	4246/18432	0.016159	0.153022	PHF8/CBLC/SH3RF2/ATP2B2/PLA2G4F/EYA1/BIRC3/TRPM6/ADAMTS8/PTGS2/PIWIL2/GMPR/RNF183/XDH/PDE6A/ZNF750/MPPED2/TNNC1/DUOX1/ALPL/STEAP4/ENPP3/CYP26A1/OVOL1/NR4A2/AGMAT/NUP153/HPCAL4/MMP26/ELP3/ZBED2/PLA2G4D/CSRP2/ATP12A/CDH16	35
MF	GO:0005261	cation channel activity	6/108	346/18432	0.0162099	0.153022	TRPM6/SLC24A4/FXYD4/KCNG1/CNGA1/KCNJ2	6
MF	GO:0015399	primary active transmembrane transporter activity	4/108	169/18432	0.0174931	0.161897	ATP2B2/ATP6V0E2/ABCA12/ATP12A	4
MF	GO:0004623	phospholipase A2 activity	2/108	36/18432	0.0188243	0.170866	PLA2G4F/PLA2G4D	2
MF	GO:0042578	phosphoric ester hydrolase activity	6/108	365/18432	0.0205037	0.175237	CDC14A/EYA1/PDE6A/MPPED2/ALPL/ENPP3	6
MF	GO:0016705	oxidoreductase activity acting on paired donors with incorporation or reduction of molecular oxygen	4/108	179/18432	0.0211106	0.175237	PHF8/PTGS2/CYP26A1/FMO5	4
MF	GO:0046915	transition metal ion transmembrane transporter activity	2/108	39/18432	0.0218912	0.175237	SLC39A2/SLC39A14	2
MF	GO:0071949	FAD binding	2/108	39/18432	0.0218912	0.175237	XDH/STEAP4	2
MF	GO:0043169	cation binding	35/108	4337/18432	0.0220214	0.175237	PHF8/CBLC/SH3RF2/ATP2B2/PLA2G4F/EYA1/BIRC3/TRPM6/ADAMTS8/PTGS2/PIWIL2/GMPR/RNF183/XDH/PDE6A/ZNF750/MPPED2/TNNC1/DUOX1/ALPL/STEAP4/ENPP3/CYP26A1/OVOL1/NR4A2/AGMAT/NUP153/HPCAL4/MMP26/ELP3/ZBED2/PLA2G4D/CSRP2/ATP12A/CDH16	35
MF	GO:0016709	oxidoreductase activity	2/108	40/18432	0.0229564	0.175237	CYP26A1/FMO5	2
MF	GO:0043028	cysteine-type endopeptidase regulator activity involved in apoptotic process	2/108	40/18432	0.0229564	0.175237	BIRC3/SERPINB9	2
MF	GO:0005509	calcium ion binding	9/108	710/18432	0.0235871	0.175237	CBLC/PLA2G4F/TNNC1/DUOX1/ALPL/ENPP3/HPCAL4/PLA2G4D/CDH16	9
MF	GO:0035254	glutamate receptor binding	2/108	42/18432	0.0251498	0.175237	ATP2B2/HOMER2	2
MF	GO:0015267	channel activity	7/108	494/18432	0.0261873	0.175237	TRPM6/SLC24A4/FXYD4/KCNG1/CNGA1/GJB6/KCNJ2	7
MF	GO:0022803	passive transmembrane transporter activity	7/108	495/18432	0.0264387	0.175237	TRPM6/SLC24A4/FXYD4/KCNG1/CNGA1/GJB6/KCNJ2	7
MF	GO:0016301	kinase activity	9/108	728/18432	0.0271474	0.175237	WNK4/NTRK3/TRPM6/PIK3C2G/PIP5K1B/EPHB3/CKMT2/MAP2K6/ROS1	9
MF	GO:0004857	enzyme inhibitor activity	6/108	395/18432	0.0287606	0.175237	SH3RF2/BIRC3/A2ML1/TFPI2/SPINT3/SERPINB9	6
MF	GO:0016903	oxidoreductase activity acting on the aldehyde or oxo group of donors	2/108	47/18432	0.0309865	0.185134	ALDH3B2/FMO5	2
MF	GO:0032559	adenyl ribonucleotide binding	15/108	1536/18432	0.0342143	0.189713	WNK4/NTRK3/ATP2B2/TRPM6/PIK3C2G/NLRP5/PIP5K1B/EPHB3/CKMT2/MAP2K6/MPPED2/ROS1/ABCA12/ENTPD3/ATP12A	15
MF	GO:0005267	potassium channel activity	3/108	122/18432	0.0349683	0.189713	FXYD4/KCNG1/KCNJ2	3
MF	GO:0030554	adenyl nucleotide binding	15/108	1548/18432	0.0362838	0.192176	WNK4/NTRK3/ATP2B2/TRPM6/PIK3C2G/NLRP5/PIP5K1B/EPHB3/CKMT2/MAP2K6/MPPED2/ROS1/ABCA12/ENTPD3/ATP12A	15
MF	GO:0005544	calcium-dependent phospholipid binding	2/108	54/18432	0.039954	0.192176	PLA2G4F/PLA2G4D	2
MF	GO:0004601	peroxidase activity	2/108	55/18432	0.0413065	0.194967	PTGS2/DUOX1	2
MF	GO:0004869	cysteine-type endopeptidase inhibitor activity	2/108	56/18432	0.0426761	0.198123	BIRC3/SERPINB9	2
MF	GO:0016773	phosphotransferase activity alcohol group as acceptor	8/108	672/18432	0.0437993	0.198123	WNK4/NTRK3/TRPM6/PIK3C2G/PIP5K1B/EPHB3/MAP2K6/ROS1	8
MF	GO:0016684	oxidoreductase activity acting on peroxide as acceptor	2/108	57/18432	0.0440625	0.198123	PTGS2/DUOX1	2
MF	GO:0015085	calcium ion transmembrane transporter activity	3/108	135/18432	0.0450048	0.198123	ATP2B2/TRPM6/SLC24A4	3
MF	GO:0015078	proton transmembrane transporter activity	3/108	136/18432	0.0458302	0.198123	SLC15A2/ATP6V0E2/ATP12A	3
MF	GO:0005216	ion channel activity	6/108	446/18432	0.0473355	0.198123	TRPM6/SLC24A4/FXYD4/KCNG1/CNGA1/KCNJ2	6
MF	GO:0002020	protease binding	3/108	139/18432	0.0483512	0.198123	A2ML1/BANK1/SERPINB9	3
MF	GO:0005524	ATP binding	14/108	1472/18432	0.0484732	0.198123	WNK4/NTRK3/ATP2B2/TRPM6/PIK3C2G/NLRP5/PIP5K1B/EPHB3/CKMT2/MAP2K6/ROS1/ABCA12/ENTPD3/ATP12A	14
MF	GO:0099106	ion channel regulator activity	3/108	140/18432	0.0492065	0.198123	WNK4/FXYD4/HPCAL4	3
MF	GO:0030674	protein-macromolecule adaptor activity	5/108	347/18432	0.0534216	0.198123	ANK3/HOMER2/STX19/NUP153/BANK1	5
MF	GO:0016247	channel regulator activity	3/108	145/18432	0.0535935	0.198123	WNK4/FXYD4/HPCAL4	3
MF	GO:0008289	lipid binding	9/108	831/18432	0.0550253	0.198123	PLA2G4F/SIDT1/VEPH1/PIK3C2G/HSD11B2/CYP26A1/CAMP/KCNJ2/PLA2G4D	9
MF	GO:0016746	acyltransferase activity	4/108	248/18432	0.0581001	0.199688	MOGAT1/GLYATL2/HMGCS2/ELP3	4
MF	GO:0005506	iron ion binding	3/108	153/18432	0.06099	0.199688	PHF8/XDH/CYP26A1	3
MF	GO:0016740	transferase activity	19/108	2242/18432	0.0619099	0.199688	CBLC/WNK4/SH3RF2/NTRK3/PNMT/CHST4/BIRC3/TRPM6/MOGAT1/PIK3C2G/RNF183/PIP5K1B/EPHB3/CKMT2/MAP2K6/GLYATL2/ROS1/HMGCS2/ELP3	19
MF	GO:0051536	iron-sulfur cluster binding	2/108	69/18432	0.061929	0.199688	XDH/ELP3	2

## Sheet: Down-regulated
Subontology	ID	Description	Gene Ratio	BgRatio	P Value	FDR	Gene Symbol	Count
BP	GO:0070887	cellular response to chemical stimulus	23/51	3116/18903	1.54850731475047e-06	0.0017686	GAS1/DOK5/PPARGC1A/COMP/SOX9/TNFAIP6/GJA1/AOX1/SST/CYP3A5/AKR1B10/EDNRB/KCNK2/IGFBP1/ABCC3/SPINK1/SYT13/LBP/PENK/DPP4/GPX3/SLC1A1/CYP2C9	23
BP	GO:0042221	response to chemical	28/51	4494/18903	1.65135450194703e-06	0.0017686	GAS1/DOK5/PPARGC1A/COMP/SOX9/TNFAIP6/IMPA2/GJA1/CDA/AOX1/SST/CYP3A5/AKR1B10/EDNRB/KCNK2/IGFBP1/ABCC3/SPINK1/RBP4/PDZK1/SYT13/LBP/PENK/DPP4/GPX3/SLC1A1/GAST/CYP2C9	28
BP	GO:0042445	hormone metabolic process	7/51	241/18903	3.60347182773925e-06	0.00257288	PAPSS2/CYP3A5/AKR1B10/EDNRB/RBP4/DPP4/CYP2C9	7
BP	GO:0010817	regulation of hormone levels	9/51	517/18903	8.73884368198758e-06	0.00467965	PAPSS2/GJA1/CYP3A5/AKR1B10/EDNRB/SPINK1/RBP4/DPP4/CYP2C9	9
BP	GO:2000241	regulation of reproductive process	6/51	206/18903	1.86399674317469e-05	0.00798536	SOX9/GJA1/TEX101/EDNRB/SPINK1/PAEP	6
BP	GO:0007586	digestion	5/51	139/18903	3.58017070567587e-05	0.0117311	PPARGC1A/SOX9/SST/SPINK1/RBP4	5
BP	GO:0034754	cellular hormone metabolic process	5/51	141/18903	3.83369984189304e-05	0.0117311	CYP3A5/AKR1B10/EDNRB/RBP4/CYP2C9	5
BP	GO:0006066	alcohol metabolic process	7/51	367/18903	5.4505918698904e-05	0.0126732	IMPA2/LIPC/CYP3A5/AKR1B10/EDNRB/RBP4/CYP2C9	7
BP	GO:0033555	multicellular organismal response to stress	4/51	81/18903	6.70783833611657e-05	0.0126732	EDNRB/PENK/DPP4/SLC1A1	4
BP	GO:0120254	olefinic compound metabolic process	5/51	160/18903	7.00062974846961e-05	0.0126732	CYP3A5/AKR1B10/EDNRB/RBP4/CYP2C9	5
BP	GO:0071623	negative regulation of granulocyte chemotaxis	2/51	5/18903	7.09983669917854e-05	0.0126732	TNFAIP6/DPP4	2
BP	GO:0090024	negative regulation of neutrophil chemotaxis	2/51	5/18903	7.09983669917854e-05	0.0126732	TNFAIP6/DPP4	2
BP	GO:0090022	regulation of neutrophil chemotaxis	3/51	34/18903	0.000104368	0.0156942	TNFAIP6/LBP/DPP4	3
BP	GO:1902623	negative regulation of neutrophil migration	2/51	6/18903	0.000106314	0.0156942	TNFAIP6/DPP4	2
BP	GO:1901615	organic hydroxy compound metabolic process	8/51	555/18903	0.000109903	0.0156942	IMPA2/LIPC/CYP3A5/AKR1B10/EDNRB/RBP4/SLC1A1/CYP2C9	8
BP	GO:0001662	behavioral fear response	3/51	37/18903	0.000134748	0.017836	PENK/DPP4/SLC1A1	3
BP	GO:0002209	behavioral defense response	3/51	38/18903	0.00014602	0.017836	PENK/DPP4/SLC1A1	3
BP	GO:0071702	organic substance transport	17/51	2466/18903	0.000157656	0.017836	MLPH/COMP/SLC15A1/GJA1/LIPC/SLC16A7/EDNRB/ABCC3/SPINK1/RBP4/PDZK1/SYT13/LBP/C3/PLA2G2A/SLC1A1/TCN1	17
BP	GO:0006721	terpenoid metabolic process	4/51	101/18903	0.000158209	0.017836	CYP3A5/AKR1B10/RBP4/CYP2C9	4
BP	GO:0035443	tripeptide transmembrane transport	2/51	8/18903	0.000197767	0.0178893	SLC15A1/GJA1	2
BP	GO:1902732	positive regulation of chondrocyte proliferation	2/51	8/18903	0.000197767	0.0178893	COMP/SOX9	2
BP	GO:1903430	negative regulation of cell maturation	2/51	8/18903	0.000197767	0.0178893	EDNRB/PAEP	2
BP	GO:0034308	primary alcohol metabolic process	4/51	108/18903	0.000204797	0.0178893	CYP3A5/AKR1B10/EDNRB/RBP4	4
BP	GO:0003006	developmental process involved in reproduction	10/51	959/18903	0.000206205	0.0178893	SOX9/TNFAIP6/GJA1/SPINK1/BCL2L10/RBP4/CATSPERB/C3/TSPAN8/PAEP	10
BP	GO:0042596	fear response	3/51	43/18903	0.000211591	0.0178893	PENK/DPP4/SLC1A1	3
BP	GO:0006811	ion transport	13/51	1581/18903	0.000217143	0.0178893	SLC15A1/GJA1/SLC16A7/FXYD2/EDNRB/KCNK2/ABCC3/SPINK1/PDZK1/SYT13/PLA2G2A/SLC1A1/TCN1	13
BP	GO:0044281	small molecule metabolic process	14/51	1841/18903	0.000265594	0.0201841	PAPSS2/PPARGC1A/CA12/ACMSD/SOX9/IMPA2/LIPC/CDA/CYP3A5/AKR1B10/EDNRB/RBP4/C3/CYP2C9	14
BP	GO:1902622	regulation of neutrophil migration	3/51	47/18903	0.000275908	0.0201841	TNFAIP6/LBP/DPP4	3
BP	GO:0006805	xenobiotic metabolic process	4/51	118/18903	0.000287498	0.0201841	AOX1/CYP3A5/ABCC3/CYP2C9	4
BP	GO:0042180	cellular ketone metabolic process	5/51	218/18903	0.000297279	0.0201841	PPARGC1A/ACMSD/SOX9/AKR1B10/EDNRB	5
BP	GO:0006629	lipid metabolic process	12/51	1415/18903	0.000302195	0.0201841	PPARGC1A/SOX9/IMPA2/LIPC/AOX1/CYP3A5/AKR1B10/EDNRB/RBP4/C3/PLA2G2A/CYP2C9	12
BP	GO:0006720	isoprenoid metabolic process	4/51	121/18903	0.000316391	0.0201841	CYP3A5/AKR1B10/RBP4/CYP2C9	4
BP	GO:0042939	tripeptide transport	2/51	10/18903	0.000316744	0.0201841	SLC15A1/GJA1	2
BP	GO:0044255	cellular lipid metabolic process	10/51	1013/18903	0.000320382	0.0201841	PPARGC1A/SOX9/IMPA2/LIPC/CYP3A5/AKR1B10/RBP4/C3/PLA2G2A/CYP2C9	10
BP	GO:0007267	cell-cell signaling	13/51	1672/18903	0.000376128	0.023019	RSPO3/SOX9/TNFAIP6/GJA1/SST/EDNRB/IGFBP1/SPINK1/RBP4/SYT13/PENK/C3/SLC1A1	13
BP	GO:0071622	regulation of granulocyte chemotaxis	3/51	53/18903	0.000394092	0.0234485	TNFAIP6/LBP/DPP4	3
BP	GO:0042572	retinol metabolic process	3/51	54/18903	0.000416483	0.0236573	CYP3A5/AKR1B10/RBP4	3
BP	GO:1901700	response to oxygen-containing compound	13/51	1691/18903	0.000419691	0.0236573	SOX9/GJA1/CDA/SST/AKR1B10/EDNRB/IGFBP1/SPINK1/RBP4/LBP/PENK/GPX3/SLC1A1	13
BP	GO:0042908	xenobiotic transport	3/51	56/18903	0.000463682	0.0254668	GJA1/ABCC3/PDZK1	3
BP	GO:0022414	reproductive process	12/51	1491/18903	0.00048724	0.0260917	SOX9/TNFAIP6/GJA1/TEX101/EDNRB/SPINK1/BCL2L10/RBP4/CATSPERB/C3/TSPAN8/PAEP	12
BP	GO:0000003	reproduction	12/51	1500/18903	0.00051448	0.026701	SOX9/TNFAIP6/GJA1/TEX101/EDNRB/SPINK1/BCL2L10/RBP4/CATSPERB/C3/TSPAN8/PAEP	12
BP	GO:0048609	multicellular organismal reproductive process	9/51	882/18903	0.00052355	0.026701	SOX9/TNFAIP6/GJA1/EDNRB/SPINK1/BCL2L10/CATSPERB/TSPAN8/PAEP	9
BP	GO:0048871	multicellular organismal homeostasis	7/51	536/18903	0.000556459	0.0276552	PPARGC1A/COMP/SOX9/GJA1/EDNRB/RBP4/SLC1A1	7
BP	GO:0019748	secondary metabolic process	3/51	60/18903	0.000568081	0.0276552	ACMSD/CYP3A5/AKR1B10	3
BP	GO:0019953	sexual reproduction	9/51	896/18903	0.000586621	0.0279231	SOX9/TNFAIP6/GJA1/TEX101/SPINK1/BCL2L10/CATSPERB/TSPAN8/PAEP	9
BP	GO:0060042	retina morphogenesis in camera-type eye	3/51	63/18903	0.000655495	0.0305233	SOX9/RBP4/SLC1A1	3
BP	GO:0040007	growth	9/51	921/18903	0.000714803	0.030774	GAS1/COMP/SOX9/TNFAIP6/GJA1/CDA/KCNK2/IGFBP1/RBP4	9
BP	GO:0032504	multicellular organism reproduction	9/51	922/18903	0.000720374	0.030774	SOX9/TNFAIP6/GJA1/EDNRB/SPINK1/BCL2L10/CATSPERB/TSPAN8/PAEP	9
BP	GO:0035641	locomotory exploration behavior	2/51	15/18903	0.000732715	0.030774	PENK/DPP4	2
BP	GO:0035672	oligopeptide transmembrane transport	2/51	15/18903	0.000732715	0.030774	SLC15A1/GJA1	2
BP	GO:0061744	motor behavior	2/51	15/18903	0.000732715	0.030774	DPP4/SLC1A1	2
BP	GO:0003018	vascular process in circulatory system	5/51	270/18903	0.000786892	0.0324139	COMP/SLC16A7/EDNRB/ABCC3/SLC1A1	5
BP	GO:0034374	low-density lipoprotein particle remodeling	2/51	16/18903	0.000835945	0.0337848	LIPC/PLA2G2A	2
BP	GO:0001894	tissue homeostasis	5/51	275/18903	0.000854411	0.0338917	COMP/SOX9/GJA1/RBP4/SLC1A1	5
BP	GO:0048592	eye morphogenesis	4/51	159/18903	0.000885585	0.0344895	SOX9/EFEMP1/RBP4/SLC1A1	4
BP	GO:0060537	muscle tissue development	6/51	422/18903	0.000920152	0.0349283	PPARGC1A/SOX9/GJA1/KCNK2/RBP4/DNER	6
BP	GO:0007276	gamete generation	8/51	765/18903	0.000944361	0.0349283	SOX9/TNFAIP6/GJA1/SPINK1/BCL2L10/CATSPERB/TSPAN8/PAEP	8
BP	GO:0006857	oligopeptide transport	2/51	17/18903	0.000945771	0.0349283	SLC15A1/GJA1	2
BP	GO:0007283	spermatogenesis	7/51	593/18903	0.0010082	0.0366027	SOX9/GJA1/SPINK1/BCL2L10/CATSPERB/TSPAN8/PAEP	7
BP	GO:0009410	response to xenobiotic stimulus	6/51	432/18903	0.00103844	0.0367983	AOX1/SST/CYP3A5/ABCC3/SLC1A1/CYP2C9	6
BP	GO:0051145	smooth muscle cell differentiation	3/51	74/18903	0.00104794	0.0367983	COMP/SOX9/EDNRB	3
BP	GO:0046942	carboxylic acid transport	5/51	290/18903	0.00108307	0.0373739	GJA1/SLC16A7/ABCC3/PLA2G2A/SLC1A1	5
BP	GO:0007568	aging	4/51	169/18903	0.00111066	0.0373739	COMP/EDNRB/IGFBP1/PENK	4
BP	GO:0015850	organic hydroxy compound transport	5/51	292/18903	0.00111668	0.0373739	LIPC/SLC16A7/ABCC3/RBP4/SYT13	5
BP	GO:0003417	growth plate cartilage development	2/51	19/18903	0.00118507	0.0378869	COMP/SOX9	2
BP	GO:0060044	negative regulation of cardiac muscle cell proliferation	2/51	19/18903	0.00118507	0.0378869	KCNK2/RBP4	2
BP	GO:0070989	oxidative demethylation	2/51	19/18903	0.00118507	0.0378869	CYP3A5/CYP2C9	2
BP	GO:0140115	export across plasma membrane	3/51	78/18903	0.00122056	0.0379356	GJA1/FXYD2/PDZK1	3
BP	GO:0048232	male gamete generation	7/51	613/18903	0.00122202	0.0379356	SOX9/GJA1/SPINK1/BCL2L10/CATSPERB/TSPAN8/PAEP	7
BP	GO:0032787	monocarboxylic acid metabolic process	7/51	616/18903	0.00125695	0.0384628	PPARGC1A/ACMSD/SOX9/LIPC/CYP3A5/C3/CYP2C9	7
BP	GO:0035265	organ growth	4/51	180/18903	0.00140164	0.0422862	COMP/SOX9/KCNK2/RBP4	4
BP	GO:1903429	regulation of cell maturation	2/51	21/18903	0.00145034	0.0431477	EDNRB/PAEP	2
BP	GO:0071466	cellular response to xenobiotic stimulus	4/51	183/18903	0.00148942	0.0437033	AOX1/CYP3A5/ABCC3/CYP2C9	4
BP	GO:0030277	maintenance of gastrointestinal epithelium	2/51	22/18903	0.00159263	0.0459115	SOX9/RBP4	2
BP	GO:0048469	cell maturation	4/51	187/18903	0.00161234	0.0459115	EDNRB/SPINK1/C3/PAEP	4
BP	GO:0001523	retinoid metabolic process	3/51	87/18903	0.00167185	0.0459115	CYP3A5/AKR1B10/RBP4	3
BP	GO:0010232	vascular transport	3/51	87/18903	0.00167185	0.0459115	SLC16A7/ABCC3/SLC1A1	3
BP	GO:0150104	transport across blood-brain barrier	3/51	87/18903	0.00167185	0.0459115	SLC16A7/ABCC3/SLC1A1	3
BP	GO:0048589	developmental growth	7/51	652/18903	0.00174077	0.0466234	GAS1/COMP/SOX9/TNFAIP6/KCNK2/IGFBP1/RBP4	7
BP	GO:0002689	negative regulation of leukocyte chemotaxis	2/51	23/18903	0.0017413	0.0466234	TNFAIP6/DPP4	2
BP	GO:0015849	organic acid transport	5/51	324/18903	0.00176669	0.046719	GJA1/SLC16A7/ABCC3/PLA2G2A/SLC1A1	5
BP	GO:0010876	lipid localization	6/51	483/18903	0.00183463	0.046984	LIPC/ABCC3/RBP4/LBP/C3/PLA2G2A	6
BP	GO:0010243	response to organonitrogen compound	9/51	1054/18903	0.00184176	0.046984	SOX9/GJA1/CDA/SST/EDNRB/IGFBP1/SPINK1/PENK/SLC1A1	9
BP	GO:0016101	diterpenoid metabolic process	3/51	90/18903	0.00184251	0.046984	CYP3A5/AKR1B10/RBP4	3
BP	GO:0035988	chondrocyte proliferation	2/51	24/18903	0.00189633	0.0477876	COMP/SOX9	2
BP	GO:0060249	anatomical structure homeostasis	5/51	333/18903	0.00199128	0.0495967	COMP/SOX9/GJA1/RBP4/SLC1A1	5
BP	GO:0019835	cytolysis	2/51	25/18903	0.00205768	0.0500858	LBP/PLA2G2A	2
BP	GO:0032331	negative regulation of chondrocyte differentiation	2/51	25/18903	0.00205768	0.0500858	SOX9/EFEMP1	2
BP	GO:0010259	multicellular organism aging	2/51	26/18903	0.00222532	0.0529626	COMP/IGFBP1	2
BP	GO:0042178	xenobiotic catabolic process	2/51	26/18903	0.00222532	0.0529626	CYP3A5/CYP2C9	2
BP	GO:0006810	transport	22/51	4578/18903	0.00227984	0.0536639	GAS1/MLPH/COMP/SLC15A1/GJA1/LIPC/SLC16A7/FXYD2/EDNRB/KCNK2/ABCC3/SPINK1/RBP4/PDZK1/SYT13/LBP/C3/PLA2G2A/DPP4/SLC1A1/TCN1/DNER	22
BP	GO:0006820	anion transport	6/51	508/18903	0.00236352	0.0545295	GJA1/SLC16A7/ABCC3/PDZK1/PLA2G2A/SLC1A1	6
BP	GO:0010033	response to organic substance	17/51	3109/18903	0.00237317	0.0545295	GAS1/DOK5/COMP/SOX9/TNFAIP6/GJA1/CDA/SST/AKR1B10/EDNRB/IGFBP1/SPINK1/RBP4/LBP/PENK/GPX3/SLC1A1	17
BP	GO:0014829	vascular associated smooth muscle contraction	2/51	27/18903	0.00239921	0.0545295	COMP/EDNRB	2
BP	GO:0006140	regulation of nucleotide metabolic process	3/51	99/18903	0.00241844	0.0545295	PPARGC1A/ACMSD/CDA	3
BP	GO:0140352	export from cell	8/51	890/18903	0.00246459	0.0549911	COMP/GJA1/FXYD2/EDNRB/SPINK1/RBP4/PDZK1/SYT13	8
BP	GO:0003416	endochondral bone growth	2/51	28/18903	0.00257932	0.055249	COMP/SOX9	2
BP	GO:0014072	response to isoquinoline alkaloid	2/51	28/18903	0.00257932	0.055249	PENK/SLC1A1	2
BP	GO:0035640	exploration behavior	2/51	28/18903	0.00257932	0.055249	PENK/DPP4	2
BP	GO:0043278	response to morphine	2/51	28/18903	0.00257932	0.055249	PENK/SLC1A1	2
BP	GO:0055085	transmembrane transport	11/51	1575/18903	0.00274315	0.0581764	SLC15A1/GJA1/SLC16A7/FXYD2/EDNRB/KCNK2/ABCC3/PDZK1/C3/SLC1A1/TCN1	11
BP	GO:0009605	response to external stimulus	16/51	2886/18903	0.00290402	0.0597751	PPARGC1A/SOX9/TNFAIP6/CDA/SST/EDNRB/KCNK2/SPINK1/LBP/PENK/C3/TSPAN8/PLA2G2A/DPP4/SLC1A1/GAST	16
BP	GO:0022600	digestive system process	3/51	106/18903	0.00293552	0.0597751	SOX9/SPINK1/RBP4	3
BP	GO:0030593	neutrophil chemotaxis	3/51	106/18903	0.00293552	0.0597751	TNFAIP6/LBP/DPP4	3
BP	GO:0034368	protein-lipid complex remodeling	2/51	30/18903	0.00295806	0.0597751	LIPC/PLA2G2A	2
BP	GO:0034369	plasma lipoprotein particle remodeling	2/51	30/18903	0.00295806	0.0597751	LIPC/PLA2G2A	2
BP	GO:0062014	negative regulation of small molecule metabolic process	3/51	108/18903	0.00309478	0.0601327	ACMSD/SOX9/CDA	3
BP	GO:0007166	cell surface receptor signaling pathway	16/51	2907/18903	0.00312964	0.0601327	RSPO3/GAS1/DOK5/COMP/SOX9/TNFAIP6/EFEMP1/CDA/SST/EDNRB/IGFBP1/BCL2L10/LBP/C3/SLC1A1/DNER	16
BP	GO:0051239	regulation of multicellular organismal process	16/51	2907/18903	0.00312964	0.0601327	PPARGC1A/COMP/SOX9/TNFAIP6/EFEMP1/GJA1/EDNRB/KCNK2/SPINK1/RBP4/LBP/PENK/C3/TSPAN8/SLC1A1/PAEP	16
BP	GO:0055022	negative regulation of cardiac muscle tissue growth	2/51	31/18903	0.00315662	0.0601327	KCNK2/RBP4	2
BP	GO:0061117	negative regulation of heart growth	2/51	31/18903	0.00315662	0.0601327	KCNK2/RBP4	2
BP	GO:0098868	bone growth	2/51	31/18903	0.00315662	0.0601327	COMP/SOX9	2
BP	GO:1901698	response to nitrogen compound	9/51	1142/18903	0.00317227	0.0601327	SOX9/GJA1/CDA/SST/EDNRB/IGFBP1/SPINK1/PENK/SLC1A1	9
BP	GO:0015711	organic anion transport	5/51	372/18903	0.00321247	0.060149	GJA1/SLC16A7/ABCC3/PLA2G2A/SLC1A1	5
BP	GO:0001501	skeletal system development	6/51	541/18903	0.00322929	0.060149	PAPSS2/COMP/SOX9/EFEMP1/GJA1/RBP4	6
BP	GO:0010669	epithelial structure maintenance	2/51	32/18903	0.00336128	0.060503	SOX9/RBP4	2
BP	GO:0034367	protein-containing complex remodeling	2/51	32/18903	0.00336128	0.060503	LIPC/PLA2G2A	2
BP	GO:0048240	sperm capacitation	2/51	32/18903	0.00336128	0.060503	SPINK1/PAEP	2
BP	GO:0061037	negative regulation of cartilage development	2/51	32/18903	0.00336128	0.060503	SOX9/EFEMP1	2
BP	GO:0051234	establishment of localization	22/51	4734/18903	0.00356863	0.0612698	GAS1/MLPH/COMP/SLC15A1/GJA1/LIPC/SLC16A7/FXYD2/EDNRB/KCNK2/ABCC3/SPINK1/RBP4/PDZK1/SYT13/LBP/C3/PLA2G2A/DPP4/SLC1A1/TCN1/DNER	22
BP	GO:0060348	bone development	4/51	233/18903	0.00357168	0.0612698	PAPSS2/COMP/SOX9/GJA1	4
BP	GO:0002063	chondrocyte development	2/51	33/18903	0.00357198	0.0612698	COMP/SOX9	2
BP	GO:0060351	cartilage development involved in endochondral bone morphogenesis	2/51	33/18903	0.00357198	0.0612698	COMP/SOX9	2
BP	GO:0070633	transepithelial transport	2/51	33/18903	0.00357198	0.0612698	EDNRB/SLC1A1	2
BP	GO:0002062	chondrocyte differentiation	3/51	114/18903	0.0036041	0.0612698	COMP/SOX9/EFEMP1	3
BP	GO:0002526	acute inflammatory response	3/51	114/18903	0.0036041	0.0612698	EDNRB/LBP/C3	3
BP	GO:0034220	ion transmembrane transport	9/51	1167/18903	0.0036644	0.0618043	SLC15A1/GJA1/SLC16A7/FXYD2/EDNRB/KCNK2/PDZK1/SLC1A1/TCN1	9
BP	GO:0051241	negative regulation of multicellular organismal process	9/51	1169/18903	0.00370624	0.0620217	SOX9/TNFAIP6/EFEMP1/GJA1/KCNK2/RBP4/LBP/TSPAN8/PAEP	9
BP	GO:0090313	regulation of protein targeting to membrane	2/51	34/18903	0.00378871	0.0629102	PDZK1/SLC1A1	2
BP	GO:0043436	oxoacid metabolic process	8/51	957/18903	0.0038466	0.0633801	PAPSS2/PPARGC1A/ACMSD/SOX9/LIPC/CYP3A5/C3/CYP2C9	8
BP	GO:0050878	regulation of body fluid levels	5/51	390/18903	0.00392856	0.0637861	PAPSS2/COMP/EDNRB/SPINK1/TSPAN8	5
BP	GO:0030595	leukocyte chemotaxis	4/51	240/18903	0.00396856	0.0637861	TNFAIP6/EDNRB/LBP/DPP4	4
BP	GO:0035633	maintenance of blood-brain barrier	2/51	35/18903	0.00401142	0.0637861	GJA1/SLC1A1	2
BP	GO:0150063	visual system development	5/51	392/18903	0.00401465	0.0637861	SOX9/EFEMP1/RBP4/C3/SLC1A1	5
BP	GO:0006082	organic acid metabolic process	8/51	964/18903	0.00402013	0.0637861	PAPSS2/PPARGC1A/ACMSD/SOX9/LIPC/CYP3A5/C3/CYP2C9	8
BP	GO:0015718	monocarboxylic acid transport	3/51	119/18903	0.00406549	0.0639039	SLC16A7/ABCC3/PLA2G2A	3
BP	GO:0097529	myeloid leukocyte migration	4/51	242/18903	0.00408722	0.0639039	TNFAIP6/EDNRB/LBP/DPP4	4
BP	GO:0046320	regulation of fatty acid oxidation	2/51	36/18903	0.00424009	0.0653401	PPARGC1A/SOX9	2
BP	GO:1905332	positive regulation of morphogenesis of an epithelium	2/51	36/18903	0.00424009	0.0653401	SOX9/GJA1	2
BP	GO:0048880	sensory system development	5/51	398/18903	0.00428106	0.0655002	SOX9/EFEMP1/RBP4/C3/SLC1A1	5
BP	GO:0006631	fatty acid metabolic process	5/51	400/18903	0.00437261	0.066287	PPARGC1A/SOX9/LIPC/C3/CYP2C9	5
BP	GO:0033002	muscle cell proliferation	4/51	247/18903	0.00439438	0.066287	PPARGC1A/GJA1/KCNK2/RBP4	4
BP	GO:0044283	small molecule biosynthetic process	6/51	579/18903	0.00449917	0.0672572	PPARGC1A/ACMSD/IMPA2/LIPC/RBP4/CYP2C9	6
BP	GO:0045926	negative regulation of growth	4/51	249/18903	0.00452149	0.0672572	GJA1/CDA/KCNK2/RBP4	4
BP	GO:0009636	response to toxic substance	4/51	250/18903	0.00458597	0.0672818	AKR1B10/PDZK1/PENK/GPX3	4
BP	GO:0071695	anatomical structure maturation	4/51	250/18903	0.00458597	0.0672818	EDNRB/SPINK1/C3/PAEP	4
BP	GO:0072337	modified amino acid transport	2/51	38/18903	0.00471516	0.0687066	GJA1/PDZK1	2
BP	GO:0015833	peptide transport	4/51	254/18903	0.0048501	0.069461	SLC15A1/GJA1/SPINK1/RBP4	4
BP	GO:0002688	regulation of leukocyte chemotaxis	3/51	127/18903	0.00487561	0.069461	TNFAIP6/LBP/DPP4	3
BP	GO:0006812	cation transport	9/51	1219/18903	0.0048815	0.069461	SLC15A1/FXYD2/EDNRB/KCNK2/SPINK1/PDZK1/SYT13/SLC1A1/TCN1	9
BP	GO:1901701	cellular response to oxygen-containing compound	9/51	1220/18903	0.00490768	0.069461	SOX9/GJA1/AKR1B10/EDNRB/IGFBP1/SPINK1/LBP/PENK/SLC1A1	9
BP	GO:0008210	estrogen metabolic process	2/51	39/18903	0.0049615	0.069461	CYP3A5/CYP2C9	2
BP	GO:0046621	negative regulation of organ growth	2/51	39/18903	0.0049615	0.069461	KCNK2/RBP4	2
BP	GO:0050727	regulation of inflammatory response	5/51	414/18903	0.00505319	0.0702853	TNFAIP6/EDNRB/LBP/C3/PLA2G2A	5
BP	GO:0048593	camera-type eye morphogenesis	3/51	129/18903	0.00509226	0.0703717	SOX9/RBP4/SLC1A1	3
BP	GO:0071621	granulocyte chemotaxis	3/51	130/18903	0.00520273	0.0709825	TNFAIP6/LBP/DPP4	3
BP	GO:1990266	neutrophil migration	3/51	130/18903	0.00520273	0.0709825	TNFAIP6/LBP/DPP4	3
BP	GO:0007339	binding of sperm to zona pellucida	2/51	41/18903	0.00547163	0.0741786	TEX101/PAEP	2
BP	GO:0009888	tissue development	12/51	1990/18903	0.00573347	0.0768175	RSPO3/PPARGC1A/COMP/SOX9/EFEMP1/GJA1/EDNRB/KCNK2/RBP4/C3/LAMB3/DNER	12
BP	GO:0003013	circulatory system process	6/51	609/18903	0.005738	0.0768175	COMP/GJA1/SLC16A7/EDNRB/ABCC3/SLC1A1	6
BP	GO:0010565	regulation of cellular ketone metabolic process	3/51	136/18903	0.00589597	0.0784421	PPARGC1A/ACMSD/SOX9	3
BP	GO:0048598	embryonic morphogenesis	6/51	614/18903	0.00596663	0.0788921	RSPO3/SOX9/EFEMP1/GJA1/RBP4/LAMB3	6
BP	GO:0006869	lipid transport	5/51	433/18903	0.00609332	0.080073	LIPC/ABCC3/RBP4/LBP/PLA2G2A	5
BP	GO:0090596	sensory organ morphogenesis	4/51	272/18903	0.00616585	0.080532	SOX9/EFEMP1/RBP4/SLC1A1	4
BP	GO:0030808	regulation of nucleotide biosynthetic process	2/51	44/18903	0.00627995	0.0815251	PPARGC1A/ACMSD	2
BP	GO:0061448	connective tissue development	4/51	274/18903	0.00632531	0.0816193	PPARGC1A/COMP/SOX9/EFEMP1	4
BP	GO:0042551	neuron maturation	2/51	45/18903	0.00656077	0.0836498	EDNRB/C3	2
BP	GO:0071827	plasma lipoprotein particle organization	2/51	45/18903	0.00656077	0.0836498	LIPC/PLA2G2A	2
BP	GO:0085029	extracellular matrix assembly	2/51	46/18903	0.00684722	0.0867855	SOX9/LAMB3	2
BP	GO:0002673	regulation of acute inflammatory response	2/51	48/18903	0.00743691	0.0926155	EDNRB/C3	2
BP	GO:0006953	acute-phase response	2/51	48/18903	0.00743691	0.0926155	EDNRB/LBP	2
BP	GO:0071825	protein-lipid complex subunit organization	2/51	48/18903	0.00743691	0.0926155	LIPC/PLA2G2A	2
BP	GO:0065008	regulation of biological quality	18/51	3773/18903	0.0076547	0.0947386	PAPSS2/PPARGC1A/CA12/COMP/SOX9/GJA1/LIPC/CYP3A5/AKR1B10/EDNRB/KCNK2/SPINK1/RBP4/TSPAN8/PLA2G2A/DPP4/SLC1A1/CYP2C9	18
BP	GO:0051240	positive regulation of multicellular organismal process	10/51	1553/18903	0.00773541	0.0947386	PPARGC1A/SOX9/GJA1/EDNRB/SPINK1/LBP/PENK/C3/SLC1A1/PAEP	10
BP	GO:0055081	anion homeostasis	2/51	49/18903	0.00774008	0.0947386	CA12/SLC1A1	2
BP	GO:0035036	sperm-egg recognition	2/51	50/18903	0.00804877	0.0968566	TEX101/PAEP	2
BP	GO:0060043	regulation of cardiac muscle cell proliferation	2/51	50/18903	0.00804877	0.0968566	KCNK2/RBP4	2
BP	GO:0090102	cochlea development	2/51	50/18903	0.00804877	0.0968566	SOX9/KCNK2	2
BP	GO:0071417	cellular response to organonitrogen compound	6/51	656/18903	0.00815941	0.0973555	SOX9/GJA1/IGFBP1/SPINK1/PENK/SLC1A1	6
BP	GO:0042886	amide transport	4/51	296/18903	0.00826378	0.0973555	SLC15A1/GJA1/SPINK1/RBP4	4
BP	GO:0050729	positive regulation of inflammatory response	3/51	154/18903	0.00829699	0.0973555	LBP/C3/PLA2G2A	3
BP	GO:0098754	detoxification	3/51	154/18903	0.00829699	0.0973555	AKR1B10/PDZK1/GPX3	3
BP	GO:0050873	brown fat cell differentiation	2/51	51/18903	0.00836294	0.0973555	PPARGC1A/LAMB3	2
BP	GO:1900047	negative regulation of hemostasis	2/51	51/18903	0.00836294	0.0973555	COMP/TSPAN8	2
BP	GO:0023061	signal release	5/51	470/18903	0.00853836	0.0988604	GJA1/EDNRB/SPINK1/RBP4/SYT13	5
BP	GO:0031667	response to nutrient levels	5/51	474/18903	0.00883819	0.101651	PPARGC1A/SST/SPINK1/PENK/GAST	5
BP	GO:0097530	granulocyte migration	3/51	158/18903	0.00889774	0.101651	TNFAIP6/LBP/DPP4	3
BP	GO:0060041	retina development in camera-type eye	3/51	159/18903	0.00905182	0.101651	SOX9/RBP4/SLC1A1	3
BP	GO:0009165	nucleotide biosynthetic process	4/51	304/18903	0.00905558	0.101651	PAPSS2/PPARGC1A/ACMSD/CDA	4
BP	GO:0021700	developmental maturation	4/51	304/18903	0.00905558	0.101651	EDNRB/SPINK1/C3/PAEP	4
BP	GO:0033036	macromolecule localization	15/51	2946/18903	0.00910785	0.101651	MLPH/COMP/SOX9/TNFAIP6/SLC15A1/GJA1/LIPC/EDNRB/ABCC3/RBP4/PDZK1/LBP/C3/PLA2G2A/SLC1A1	15
BP	GO:0007338	single fertilization	3/51	160/18903	0.00920747	0.101651	TEX101/SPINK1/PAEP	3
BP	GO:0048608	reproductive structure development	4/51	306/18903	0.00926102	0.101651	SOX9/TNFAIP6/RBP4/C3	4
BP	GO:1901293	nucleoside phosphate biosynthetic process	4/51	306/18903	0.00926102	0.101651	PAPSS2/PPARGC1A/ACMSD/CDA	4
BP	GO:0032330	regulation of chondrocyte differentiation	2/51	54/18903	0.00933802	0.101651	SOX9/EFEMP1	2
BP	GO:0046164	alcohol catabolic process	2/51	54/18903	0.00933802	0.101651	IMPA2/AKR1B10	2
BP	GO:0031349	positive regulation of defense response	4/51	307/18903	0.00936488	0.101651	LBP/PENK/C3/PLA2G2A	4
BP	GO:0036293	response to decreased oxygen levels	4/51	309/18903	0.00957487	0.101651	KCNK2/PENK/DPP4/SLC1A1	4
BP	GO:0031347	regulation of defense response	6/51	680/18903	0.00964747	0.101651	TNFAIP6/EDNRB/LBP/PENK/C3/PLA2G2A	6
BP	GO:0002686	negative regulation of leukocyte migration	2/51	55/18903	0.00967381	0.101651	TNFAIP6/DPP4	2
BP	GO:0045668	negative regulation of osteoblast differentiation	2/51	55/18903	0.00967381	0.101651	SOX9/TNFAIP6	2
BP	GO:2000648	positive regulation of stem cell proliferation	2/51	55/18903	0.00967381	0.101651	SOX9/GJA1	2
BP	GO:0060070	canonical Wnt signaling pathway	4/51	310/18903	0.00968101	0.101651	RSPO3/SOX9/EDNRB/IGFBP1	4
BP	GO:0061458	reproductive system development	4/51	310/18903	0.00968101	0.101651	SOX9/TNFAIP6/RBP4/C3	4
BP	GO:0071715	icosanoid transport	2/51	56/18903	0.0100149	0.104136	ABCC3/PLA2G2A	2
BP	GO:0072348	sulfur compound transport	2/51	56/18903	0.0100149	0.104136	GJA1/SLC1A1	2
BP	GO:1903053	regulation of extracellular matrix organization	2/51	57/18903	0.0103613	0.107217	SOX9/DPP4	2
BP	GO:0030198	extracellular matrix organization	4/51	318/18903	0.0105579	0.108726	COMP/SOX9/DPP4/LAMB3	4
BP	GO:0043062	extracellular structure organization	4/51	319/18903	0.010671	0.108755	COMP/SOX9/DPP4/LAMB3	4
BP	GO:0060326	cell chemotaxis	4/51	319/18903	0.010671	0.108755	TNFAIP6/EDNRB/LBP/DPP4	4
BP	GO:0060350	endochondral bone morphogenesis	2/51	58/18903	0.010713	0.108755	COMP/SOX9	2
BP	GO:0045229	external encapsulating structure organization	4/51	321/18903	0.0108996	0.110127	COMP/SOX9/DPP4/LAMB3	4
BP	GO:0009719	response to endogenous stimulus	10/51	1637/18903	0.0110369	0.110538	COMP/SOX9/TNFAIP6/GJA1/SST/EDNRB/IGFBP1/SPINK1/PENK/SLC1A1	10
BP	GO:0071495	cellular response to endogenous stimulus	9/51	1387/18903	0.011081	0.110538	COMP/SOX9/TNFAIP6/GJA1/SST/IGFBP1/SPINK1/PENK/SLC1A1	9
BP	GO:0008202	steroid metabolic process	4/51	323/18903	0.0111313	0.110538	LIPC/CYP3A5/EDNRB/CYP2C9	4
BP	GO:0033993	response to lipid	7/51	918/18903	0.0111687	0.110538	SOX9/SST/EDNRB/RBP4/LBP/PENK/GPX3	7
BP	GO:1905475	regulation of protein localization to membrane	3/51	172/18903	0.0111983	0.110538	TNFAIP6/PDZK1/SLC1A1	3
BP	GO:0009991	response to extracellular stimulus	5/51	504/18903	0.0113239	0.111265	PPARGC1A/SST/SPINK1/PENK/GAST	5
BP	GO:1901699	cellular response to nitrogen compound	6/51	711/18903	0.0118465	0.113608	SOX9/GJA1/IGFBP1/SPINK1/PENK/SLC1A1	6
BP	GO:0071363	cellular response to growth factor stimulus	6/51	712/18903	0.0119229	0.113608	GAS1/DOK5/COMP/SOX9/TNFAIP6/PENK	6
BP	GO:0019752	carboxylic acid metabolic process	7/51	930/18903	0.0119379	0.113608	PPARGC1A/ACMSD/SOX9/LIPC/CYP3A5/C3/CYP2C9	7
BP	GO:0071310	cellular response to organic substance	13/51	2464/18903	0.0119558	0.113608	GAS1/DOK5/COMP/SOX9/TNFAIP6/GJA1/SST/EDNRB/IGFBP1/SPINK1/LBP/PENK/SLC1A1	13
BP	GO:0014070	response to organic cyclic compound	7/51	931/18903	0.0120037	0.113608	SOX9/CDA/SST/EDNRB/IGFBP1/PENK/SLC1A1	7
BP	GO:0060038	cardiac muscle cell proliferation	2/51	62/18903	0.0121719	0.113608	KCNK2/RBP4	2
BP	GO:0001659	temperature homeostasis	3/51	178/18903	0.0122799	0.113608	PPARGC1A/GJA1/EDNRB	3
BP	GO:0071772	response to BMP	3/51	178/18903	0.0122799	0.113608	COMP/SOX9/TNFAIP6	3
BP	GO:0071773	cellular response to BMP stimulus	3/51	178/18903	0.0122799	0.113608	COMP/SOX9/TNFAIP6	3
BP	GO:0070482	response to oxygen levels	4/51	337/18903	0.0128432	0.113608	KCNK2/PENK/DPP4/SLC1A1	4
BP	GO:0062012	regulation of small molecule metabolic process	4/51	339/18903	0.0131007	0.113608	PPARGC1A/ACMSD/SOX9/CDA	4
BP	GO:0098655	cation transmembrane transport	7/51	948/18903	0.0131632	0.113608	SLC15A1/FXYD2/EDNRB/KCNK2/PDZK1/SLC1A1/TCN1	7
BP	GO:0043010	camera-type eye development	4/51	340/18903	0.0132308	0.113608	SOX9/EFEMP1/RBP4/SLC1A1	4
BP	GO:0015800	acidic amino acid transport	2/51	65/18903	0.0133199	0.113608	GJA1/SLC1A1	2
BP	GO:1905330	regulation of morphogenesis of an epithelium	2/51	65/18903	0.0133199	0.113608	SOX9/GJA1	2
BP	GO:0046903	secretion	7/51	951/18903	0.013376	0.113608	COMP/GJA1/EDNRB/SPINK1/RBP4/SYT13/PLA2G2A	7
BP	GO:0070848	response to growth factor	6/51	742/18903	0.0143809	0.117455	GAS1/DOK5/COMP/SOX9/TNFAIP6/PENK	6
BP	GO:0042592	homeostatic process	10/51	1705/18903	0.0144292	0.117455	PPARGC1A/CA12/COMP/SOX9/GJA1/LIPC/EDNRB/RBP4/PLA2G2A/SLC1A1	10
BP	GO:0050922	negative regulation of chemotaxis	2/51	69/18903	0.0149209	0.117455	TNFAIP6/DPP4	2
BP	GO:0055021	regulation of cardiac muscle tissue growth	2/51	69/18903	0.0149209	0.117455	KCNK2/RBP4	2
BP	GO:0072359	circulatory system development	8/51	1209/18903	0.0149509	0.117455	RSPO3/COMP/SOX9/GJA1/KCNK2/RBP4/C3/SLC1A1	8
BP	GO:0009988	cell-cell recognition	2/51	71/18903	0.015751	0.117455	TEX101/PAEP	2
BP	GO:0010038	response to metal ion	4/51	360/18903	0.0160066	0.117455	IMPA2/SYT13/PENK/SLC1A1	4
BP	GO:0007626	locomotory behavior	3/51	197/18903	0.0160908	0.117455	PENK/DPP4/SLC1A1	3
BP	GO:1900046	regulation of hemostasis	2/51	72/18903	0.0161734	0.117455	COMP/TSPAN8	2
BP	GO:0061035	regulation of cartilage development	2/51	73/18903	0.0166006	0.117455	SOX9/EFEMP1	2
BP	GO:0009566	fertilization	3/51	201/18903	0.0169687	0.117455	TEX101/SPINK1/PAEP	3
BP	GO:0051216	cartilage development	3/51	201/18903	0.0169687	0.117455	COMP/SOX9/EFEMP1	3
BP	GO:0070988	demethylation	2/51	74/18903	0.0170326	0.117455	CYP3A5/CYP2C9	2
BP	GO:0098739	import across plasma membrane	3/51	202/18903	0.0171923	0.117455	SLC15A1/FXYD2/SLC1A1	3
BP	GO:0010647	positive regulation of cell communication	10/51	1753/18903	0.0172643	0.117455	RSPO3/DOK5/SOX9/GJA1/SPINK1/RBP4/LBP/C3/PLA2G2A/SLC1A1	10
BP	GO:0010035	response to inorganic substance	5/51	561/18903	0.0172929	0.117455	IMPA2/EDNRB/SYT13/PENK/SLC1A1	5
BP	GO:0050793	regulation of developmental process	13/51	2584/18903	0.0173842	0.117455	RSPO3/PPARGC1A/COMP/SOX9/TNFAIP6/EFEMP1/GJA1/EDNRB/KCNK2/RBP4/C3/PLA2G2A/PAEP	13
BP	GO:0051093	negative regulation of developmental process	7/51	1002/18903	0.0173867	0.117455	SOX9/TNFAIP6/EFEMP1/EDNRB/KCNK2/RBP4/PAEP	7
BP	GO:0071705	nitrogen compound transport	11/51	2025/18903	0.0174416	0.117455	MLPH/COMP/SLC15A1/GJA1/EDNRB/SPINK1/RBP4/PDZK1/SYT13/SLC1A1/TCN1	11
BP	GO:2000242	negative regulation of reproductive process	2/51	75/18903	0.0174694	0.117455	GJA1/PAEP	2
BP	GO:0023056	positive regulation of signaling	10/51	1757/18903	0.0175182	0.117455	RSPO3/DOK5/SOX9/GJA1/SPINK1/RBP4/LBP/C3/PLA2G2A/SLC1A1	10
BP	GO:0060420	regulation of heart growth	2/51	76/18903	0.017911	0.117455	KCNK2/RBP4	2
BP	GO:0042127	regulation of cell population proliferation	10/51	1769/18903	0.0182968	0.117455	PPARGC1A/COMP/SOX9/GJA1/SST/EDNRB/KCNK2/SPINK1/RBP4/DPP4	10
BP	GO:0006919	activation of cysteine-type endopeptidase activity involved in apoptotic process	2/51	77/18903	0.0183572	0.117455	BCL2L10/SLC1A1	2
BP	GO:0046470	phosphatidylcholine metabolic process	2/51	77/18903	0.0183572	0.117455	LIPC/PLA2G2A	2
BP	GO:1901616	organic hydroxy compound catabolic process	2/51	77/18903	0.0183572	0.117455	IMPA2/AKR1B10	2
BP	GO:0032101	regulation of response to external stimulus	7/51	1014/18903	0.0184431	0.117455	TNFAIP6/EDNRB/LBP/C3/TSPAN8/PLA2G2A/DPP4	7
BP	GO:0007423	sensory organ development	5/51	573/18903	0.0187735	0.117455	SOX9/EFEMP1/KCNK2/RBP4/SLC1A1	5
BP	GO:1901264	carbohydrate derivative transport	2/51	78/18903	0.0188082	0.117455	ABCC3/LBP	2
BP	GO:1903533	regulation of protein targeting	2/51	78/18903	0.0188082	0.117455	PDZK1/SLC1A1	2
BP	GO:0003008	system process	12/51	2333/18903	0.0192426	0.118671	COMP/SOX9/EFEMP1/GJA1/SLC16A7/EDNRB/KCNK2/ABCC3/SPINK1/RBP4/PENK/SLC1A1	12
BP	GO:0003407	neural retina development	2/51	79/18903	0.0192638	0.118671	SOX9/SLC1A1	2
BP	GO:0009611	response to wounding	5/51	577/18903	0.0192852	0.118671	PAPSS2/COMP/KCNK2/TSPAN8/SLC1A1	5
BP	GO:0048583	regulation of response to stimulus	18/51	4131/18903	0.0193116	0.118671	RSPO3/GAS1/RGS20/DOK5/SOX9/TNFAIP6/GJA1/EDNRB/KCNK2/IGFBP1/SPINK1/BCL2L10/LBP/PENK/C3/TSPAN8/PLA2G2A/DPP4	18
BP	GO:0016051	carbohydrate biosynthetic process	3/51	212/18903	0.0195196	0.118671	PPARGC1A/IMPA2/RBP4	3
BP	GO:0008283	cell population proliferation	11/51	2062/18903	0.0197327	0.118671	PPARGC1A/COMP/SOX9/GJA1/SST/EDNRB/KCNK2/SPINK1/RBP4/PENK/DPP4	11
BP	GO:0030258	lipid modification	3/51	213/18903	0.0197615	0.118671	PPARGC1A/SOX9/CYP3A5	3
BP	GO:0048870	cell motility	10/51	1791/18903	0.0197913	0.118671	SOX9/TNFAIP6/GJA1/TEX101/SST/EDNRB/LBP/DPP4/LAMB3/DNER	10
BP	GO:0051049	regulation of transport	10/51	1791/18903	0.0197913	0.118671	GAS1/GJA1/FXYD2/EDNRB/SPINK1/RBP4/PDZK1/SYT13/C3/SLC1A1	10
BP	GO:1905114	cell surface receptor signaling pathway involved in cell-cell signaling	5/51	582/18903	0.0199377	0.118671	RSPO3/SOX9/EDNRB/IGFBP1/C3	5
BP	GO:0044282	small molecule catabolic process	4/51	385/18903	0.0199604	0.118671	ACMSD/IMPA2/CDA/AKR1B10	4
BP	GO:0008016	regulation of heart contraction	3/51	214/18903	0.020005	0.118671	GJA1/EDNRB/SLC1A1	3
BP	GO:0014855	striated muscle cell proliferation	2/51	81/18903	0.020189	0.118671	KCNK2/RBP4	2
BP	GO:1901657	glycosyl compound metabolic process	2/51	81/18903	0.020189	0.118671	CDA/AKR1B10	2
BP	GO:0019637	organophosphate metabolic process	7/51	1034/18903	0.0203041	0.118671	PAPSS2/PPARGC1A/ACMSD/IMPA2/LIPC/CDA/PLA2G2A	7
BP	GO:0001654	eye development	4/51	388/18903	0.020472	0.118671	SOX9/EFEMP1/RBP4/SLC1A1	4
BP	GO:0072330	monocarboxylic acid biosynthetic process	3/51	218/18903	0.0209959	0.118671	ACMSD/LIPC/CYP2C9	3
BP	GO:0006094	gluconeogenesis	2/51	83/18903	0.0211325	0.118671	PPARGC1A/RBP4	2
BP	GO:0014032	neural crest cell development	2/51	83/18903	0.0211325	0.118671	SOX9/EDNRB	2
BP	GO:0030500	regulation of bone mineralization	2/51	83/18903	0.0211325	0.118671	COMP/SOX9	2
BP	GO:0042310	vasoconstriction	2/51	83/18903	0.0211325	0.118671	COMP/EDNRB	2
BP	GO:0097006	regulation of plasma lipoprotein particle levels	2/51	84/18903	0.0216111	0.119615	LIPC/PLA2G2A	2
BP	GO:0032940	secretion by cell	6/51	817/18903	0.022044	0.121697	COMP/GJA1/EDNRB/SPINK1/RBP4/SYT13	6
BP	GO:0050900	leukocyte migration	4/51	398/18903	0.0222358	0.12244	TNFAIP6/EDNRB/LBP/DPP4	4
BP	GO:0046486	glycerolipid metabolic process	4/51	399/18903	0.0224172	0.122763	IMPA2/LIPC/C3/PLA2G2A	4
BP	GO:0009887	animal organ morphogenesis	7/51	1056/18903	0.0225006	0.122763	RSPO3/COMP/SOX9/EFEMP1/RBP4/SLC1A1/LAMB3	7
BP	GO:0019319	hexose biosynthetic process	2/51	86/18903	0.0225817	0.122763	PPARGC1A/RBP4	2
BP	GO:0019935	cyclic-nucleotide-mediated signaling	2/51	86/18903	0.0225817	0.122763	SOX9/EDNRB	2
BP	GO:0007596	blood coagulation	3/51	225/18903	0.022794	0.122763	PAPSS2/COMP/TSPAN8	3
BP	GO:2000243	positive regulation of reproductive process	2/51	87/18903	0.0230737	0.122763	SOX9/EDNRB	2
BP	GO:0090407	organophosphate biosynthetic process	5/51	608/18903	0.0235663	0.122763	PAPSS2/PPARGC1A/ACMSD/IMPA2/CDA	5
BP	GO:0048678	response to axon injury	2/51	89/18903	0.0240709	0.122763	KCNK2/SLC1A1	2
BP	GO:0048864	stem cell development	2/51	89/18903	0.0240709	0.122763	SOX9/EDNRB	2
BP	GO:0008037	cell recognition	3/51	230/18903	0.0241285	0.122763	TEX101/LBP/PAEP	3
BP	GO:0050817	coagulation	3/51	230/18903	0.0241285	0.122763	PAPSS2/COMP/TSPAN8	3
BP	GO:0050920	regulation of chemotaxis	3/51	230/18903	0.0241285	0.122763	TNFAIP6/LBP/DPP4	3
BP	GO:0042692	muscle cell differentiation	4/51	409/18903	0.024281	0.123077	COMP/SOX9/EDNRB/DNER	4
BP	GO:0002685	regulation of leukocyte migration	3/51	231/18903	0.0244004	0.123077	TNFAIP6/LBP/DPP4	3
BP	GO:0007599	hemostasis	3/51	231/18903	0.0244004	0.123077	PAPSS2/COMP/TSPAN8	3
BP	GO:0032879	regulation of localization	11/51	2129/18903	0.0244508	0.123077	GAS1/TNFAIP6/GJA1/FXYD2/EDNRB/SPINK1/RBP4/PDZK1/SYT13/C3/SLC1A1	11
BP	GO:0098662	inorganic cation transmembrane transport	6/51	837/18903	0.0244828	0.123077	SLC15A1/FXYD2/EDNRB/KCNK2/SLC1A1/TCN1	6
BP	GO:0046364	monosaccharide biosynthetic process	2/51	90/18903	0.0245761	0.123077	PPARGC1A/RBP4	2
BP	GO:0009260	ribonucleotide biosynthetic process	3/51	234/18903	0.0252262	0.123077	PAPSS2/PPARGC1A/CDA	3
BP	GO:0046883	regulation of hormone secretion	3/51	234/18903	0.0252262	0.123077	GJA1/SPINK1/RBP4	3
BP	GO:0016477	cell migration	9/51	1595/18903	0.0254618	0.123077	SOX9/TNFAIP6/GJA1/SST/EDNRB/LBP/DPP4/LAMB3/DNER	9
BP	GO:0072091	regulation of stem cell proliferation	2/51	92/18903	0.0255995	0.123077	SOX9/GJA1	2
BP	GO:0090277	positive regulation of peptide hormone secretion	2/51	92/18903	0.0255995	0.123077	SPINK1/RBP4	2
BP	GO:2000145	regulation of cell motility	7/51	1086/18903	0.0257574	0.123077	SOX9/TNFAIP6/GJA1/TEX101/SST/LBP/DPP4	7
BP	GO:0051046	regulation of secretion	5/51	623/18903	0.0258437	0.123077	GJA1/EDNRB/SPINK1/RBP4/SYT13	5
BP	GO:0040008	regulation of growth	5/51	624/18903	0.0260004	0.123077	GJA1/CDA/KCNK2/IGFBP1/RBP4	5
BP	GO:0034764	positive regulation of transmembrane transport	3/51	237/18903	0.0260669	0.123077	FXYD2/PDZK1/C3	3
BP	GO:0006835	dicarboxylic acid transport	2/51	93/18903	0.0261176	0.123077	GJA1/SLC1A1	2
BP	GO:0050886	endocrine process	2/51	93/18903	0.0261176	0.123077	GJA1/EDNRB	2
BP	GO:0055017	cardiac muscle tissue growth	2/51	93/18903	0.0261176	0.123077	KCNK2/RBP4	2
BP	GO:0002793	positive regulation of peptide secretion	2/51	94/18903	0.0266401	0.123077	SPINK1/RBP4	2
BP	GO:0007610	behavior	5/51	629/18903	0.0267932	0.123421	EDNRB/KCNK2/PENK/DPP4/SLC1A1	5
BP	GO:1903510	mucopolysaccharide metabolic process	2/51	95/18903	0.0271667	0.124469	TNFAIP6/EDNRB	2
BP	GO:0046390	ribose phosphate biosynthetic process	3/51	241/18903	0.0272113	0.124469	PAPSS2/PPARGC1A/CDA	3
BP	GO:0048738	cardiac muscle tissue development	3/51	241/18903	0.0272113	0.124469	GJA1/KCNK2/RBP4	3
BP	GO:0048523	negative regulation of cellular process	20/51	4934/18903	0.0275092	0.124469	GAS1/RGS20/PPARGC1A/ACMSD/COMP/SOX9/TNFAIP6/EFEMP1/GJA1/CDA/SST/EDNRB/KCNK2/IGFBP1/SPINK1/BCL2L10/RBP4/DPP4/SLC1A1/PAEP	20
BP	GO:0014033	neural crest cell differentiation	2/51	96/18903	0.0276976	0.124469	SOX9/EDNRB	2
BP	GO:0019217	regulation of fatty acid metabolic process	2/51	96/18903	0.0276976	0.124469	PPARGC1A/SOX9	2
BP	GO:0052548	regulation of endopeptidase activity	4/51	428/18903	0.0280763	0.124469	SPINK1/BCL2L10/C3/SLC1A1	4
BP	GO:0006576	cellular biogenic amine metabolic process	2/51	97/18903	0.0282327	0.124469	ACMSD/SLC1A1	2
BP	GO:0001503	ossification	4/51	429/18903	0.0282854	0.124469	COMP/SOX9/TNFAIP6/PENK	4
BP	GO:0030154	cell differentiation	18/51	4302/18903	0.0284889	0.124469	GAS1/DOK5/PPARGC1A/COMP/SOX9/TNFAIP6/EFEMP1/GJA1/EDNRB/SPINK1/CATSPERB/PENK/C3/PLA2G2A/SLC1A1/LAMB3/PAEP/DNER	18
BP	GO:0001649	osteoblast differentiation	3/51	246/18903	0.0286793	0.124469	SOX9/TNFAIP6/PENK	3
BP	GO:0060349	bone morphogenesis	2/51	98/18903	0.0287719	0.124469	COMP/SOX9	2
BP	GO:0120162	positive regulation of cold-induced thermogenesis	2/51	98/18903	0.0287719	0.124469	PPARGC1A/GJA1	2
BP	GO:0043279	response to alkaloid	2/51	99/18903	0.0293153	0.124469	PENK/SLC1A1	2
BP	GO:0006979	response to oxidative stress	4/51	434/18903	0.0293448	0.124469	PPARGC1A/PENK/GPX3/SLC1A1	4
BP	GO:0016485	protein processing	3/51	250/18903	0.0298836	0.126254	GAS1/COMP/DPP4	3
BP	GO:0060047	heart contraction	3/51	250/18903	0.0298836	0.126254	GJA1/EDNRB/SLC1A1	3
BP	GO:0048869	cellular developmental process	18/51	4329/18903	0.0302054	0.127362	GAS1/DOK5/PPARGC1A/COMP/SOX9/TNFAIP6/EFEMP1/GJA1/EDNRB/SPINK1/CATSPERB/PENK/C3/PLA2G2A/SLC1A1/LAMB3/PAEP/DNER	18
BP	GO:1905477	positive regulation of protein localization to membrane	2/51	101/18903	0.0304143	0.127991	TNFAIP6/PDZK1	2
BP	GO:0098657	import into cell	3/51	252/18903	0.0304957	0.128082	SLC15A1/FXYD2/SLC1A1	3
BP	GO:0097305	response to alcohol	3/51	253/18903	0.0308043	0.128717	CDA/SPINK1/PENK	3
BP	GO:0060419	heart growth	2/51	102/18903	0.03097	0.128717	KCNK2/RBP4	2
BP	GO:0040012	regulation of locomotion	7/51	1130/18903	0.0311053	0.128717	SOX9/TNFAIP6/GJA1/TEX101/SST/LBP/DPP4	7
BP	GO:0019233	sensory perception of pain	2/51	103/18903	0.0315296	0.128717	EDNRB/PENK	2
BP	GO:0046620	regulation of organ growth	2/51	103/18903	0.0315296	0.128717	KCNK2/RBP4	2
BP	GO:0070167	regulation of biomineral tissue development	2/51	103/18903	0.0315296	0.128717	COMP/SOX9	2
BP	GO:0014706	striated muscle tissue development	3/51	257/18903	0.032055	0.128734	GJA1/KCNK2/RBP4	3
BP	GO:0000041	transition metal ion transport	2/51	104/18903	0.0320933	0.128734	SLC1A1/TCN1	2
BP	GO:0006641	triglyceride metabolic process	2/51	104/18903	0.0320933	0.128734	LIPC/C3	2
BP	GO:0006796	phosphate-containing compound metabolic process	13/51	2806/18903	0.0322505	0.129123	PAPSS2/PPARGC1A/ACMSD/SOX9/EFEMP1/IMPA2/LIPC/CDA/EDNRB/SPINK1/C3/PLA2G2A/SLC1A1	13
BP	GO:0110149	regulation of biomineralization	2/51	105/18903	0.032661	0.129504	COMP/SOX9	2
BP	GO:0048568	embryonic organ development	4/51	449/18903	0.0326644	0.129504	RSPO3/SOX9/EFEMP1/RBP4	4
BP	GO:0060828	regulation of canonical Wnt signaling pathway	3/51	260/18903	0.0330105	0.129504	RSPO3/SOX9/IGFBP1	3
BP	GO:0002699	positive regulation of immune effector process	3/51	261/18903	0.0333323	0.129504	RBP4/LBP/C3	3
BP	GO:0003015	heart process	3/51	261/18903	0.0333323	0.129504	GJA1/EDNRB/SLC1A1	3
BP	GO:0071216	cellular response to biotic stimulus	3/51	261/18903	0.0333323	0.129504	CDA/EDNRB/LBP	3
BP	GO:0002027	regulation of heart rate	2/51	107/18903	0.0338082	0.129504	EDNRB/SLC1A1	2
BP	GO:0051050	positive regulation of transport	6/51	904/18903	0.033967	0.129504	FXYD2/EDNRB/SPINK1/RBP4/PDZK1/C3	6
BP	GO:1903522	regulation of blood circulation	3/51	263/18903	0.0339808	0.129504	GJA1/EDNRB/SLC1A1	3
BP	GO:0016055	Wnt signaling pathway	4/51	456/18903	0.0342864	0.129504	RSPO3/SOX9/EDNRB/IGFBP1	4
BP	GO:0035295	tube development	7/51	1154/18903	0.0343206	0.129504	RSPO3/COMP/SOX9/EDNRB/RBP4/C3/SLC1A1	7
BP	GO:0032526	response to retinoic acid	2/51	108/18903	0.0343877	0.129504	SOX9/RBP4	2
BP	GO:0044106	cellular amine metabolic process	2/51	108/18903	0.0343877	0.129504	ACMSD/SLC1A1	2
BP	GO:0071867	response to monoamine	2/51	108/18903	0.0343877	0.129504	PENK/SLC1A1	2
BP	GO:0071869	response to catecholamine	2/51	108/18903	0.0343877	0.129504	PENK/SLC1A1	2
BP	GO:0006793	phosphorus metabolic process	13/51	2832/18903	0.0344714	0.129504	PAPSS2/PPARGC1A/ACMSD/SOX9/EFEMP1/IMPA2/LIPC/CDA/EDNRB/SPINK1/C3/PLA2G2A/SLC1A1	13
BP	GO:0198738	cell-cell signaling by wnt	4/51	458/18903	0.0347584	0.129937	RSPO3/SOX9/EDNRB/IGFBP1	4
BP	GO:0030001	metal ion transport	6/51	909/18903	0.034759	0.129937	FXYD2/EDNRB/KCNK2/SPINK1/SLC1A1/TCN1	6
BP	GO:0098656	anion transmembrane transport	3/51	266/18903	0.0349659	0.130367	GJA1/SLC16A7/SLC1A1	3
BP	GO:0052547	regulation of peptidase activity	4/51	459/18903	0.0349959	0.130367	SPINK1/BCL2L10/C3/SLC1A1	4
BP	GO:0007173	epidermal growth factor receptor signaling pathway	2/51	110/18903	0.0355584	0.13158	SOX9/EFEMP1	2
BP	GO:0019395	fatty acid oxidation	2/51	110/18903	0.0355584	0.13158	PPARGC1A/SOX9	2
BP	GO:0043066	negative regulation of apoptotic process	6/51	914/18903	0.035563	0.13158	PPARGC1A/COMP/SOX9/EDNRB/BCL2L10/SLC1A1	6
BP	GO:0019220	regulation of phosphate metabolic process	8/51	1423/18903	0.0355672	0.13158	PPARGC1A/ACMSD/SOX9/CDA/EDNRB/SPINK1/C3/SLC1A1	8
BP	GO:0051174	regulation of phosphorus metabolic process	8/51	1424/18903	0.0356946	0.131824	PPARGC1A/ACMSD/SOX9/CDA/EDNRB/SPINK1/C3/SLC1A1	8
BP	GO:0010646	regulation of cell communication	15/51	3464/18903	0.0362965	0.13344	RSPO3/GAS1/RGS20/DOK5/SOX9/TNFAIP6/GJA1/IGFBP1/SPINK1/BCL2L10/RBP4/LBP/C3/PLA2G2A/SLC1A1	15
BP	GO:0080134	regulation of response to stress	8/51	1431/18903	0.0365951	0.13344	TNFAIP6/EDNRB/KCNK2/LBP/PENK/C3/TSPAN8/PLA2G2A	8
BP	GO:0043473	pigmentation	2/51	112/18903	0.0367444	0.13344	MLPH/EDNRB	2
BP	GO:0006939	smooth muscle contraction	2/51	113/18903	0.0373431	0.133926	COMP/EDNRB	2
BP	GO:0023051	regulation of signaling	15/51	3477/18903	0.0373893	0.133926	RSPO3/GAS1/RGS20/DOK5/SOX9/TNFAIP6/GJA1/IGFBP1/SPINK1/BCL2L10/RBP4/LBP/C3/PLA2G2A/SLC1A1	15
BP	GO:0010628	positive regulation of gene expression	7/51	1177/18903	0.0376062	0.134478	PPARGC1A/SOX9/GJA1/RBP4/LBP/C3/PAEP	7
BP	GO:0098660	inorganic ion transmembrane transport	6/51	930/18903	0.0382173	0.135883	SLC15A1/FXYD2/EDNRB/KCNK2/SLC1A1/TCN1	6
BP	GO:0040011	locomotion	8/51	1445/18903	0.0384426	0.135883	SOX9/TNFAIP6/GJA1/TEX101/SST/EDNRB/LBP/DPP4	8
BP	GO:0032414	positive regulation of ion transmembrane transporter activity	2/51	115/18903	0.0385518	0.135883	FXYD2/PDZK1	2
BP	GO:0048640	negative regulation of developmental growth	2/51	115/18903	0.0385518	0.135883	KCNK2/RBP4	2
BP	GO:1990748	cellular detoxification	2/51	115/18903	0.0385518	0.135883	AKR1B10/GPX3	2
BP	GO:0034440	lipid oxidation	2/51	116/18903	0.0391618	0.135883	PPARGC1A/SOX9	2
BP	GO:0072009	nephron epithelium development	2/51	116/18903	0.0391618	0.135883	SOX9/EDNRB	2
BP	GO:0043069	negative regulation of programmed cell death	6/51	938/18903	0.0395913	0.135883	PPARGC1A/COMP/SOX9/EDNRB/BCL2L10/SLC1A1	6
BP	GO:0009308	amine metabolic process	2/51	117/18903	0.0397754	0.135883	ACMSD/SLC1A1	2
BP	GO:0050830	defense response to Gram-positive bacterium	2/51	118/18903	0.0403927	0.137773	LBP/PLA2G2A	2
BP	GO:0007613	memory	2/51	120/18903	0.0416383	0.14033	KCNK2/SLC1A1	2
BP	GO:0007548	sex differentiation	3/51	288/18903	0.0426398	0.140948	SOX9/TNFAIP6/RBP4	3
BP	GO:0034599	cellular response to oxidative stress	3/51	288/18903	0.0426398	0.140948	PPARGC1A/PENK/SLC1A1	3
BP	GO:0030278	regulation of ossification	2/51	122/18903	0.0428983	0.141584	COMP/SOX9	2
BP	GO:0001667	ameboidal-type cell migration	4/51	492/18903	0.0433675	0.142086	SOX9/GJA1/EDNRB/DPP4	4
BP	GO:0030203	glycosaminoglycan metabolic process	2/51	123/18903	0.0435337	0.142086	TNFAIP6/EDNRB	2
BP	GO:0030282	bone mineralization	2/51	123/18903	0.0435337	0.142086	COMP/SOX9	2
BP	GO:0046887	positive regulation of hormone secretion	2/51	123/18903	0.0435337	0.142086	SPINK1/RBP4	2
BP	GO:0097237	cellular response to toxic substance	2/51	123/18903	0.0435337	0.142086	AKR1B10/GPX3	2
BP	GO:0045596	negative regulation of cell differentiation	5/51	718/18903	0.0435617	0.142086	SOX9/TNFAIP6/EFEMP1/EDNRB/PAEP	5
BP	GO:0016049	cell growth	4/51	493/18903	0.0436375	0.142086	SOX9/GJA1/CDA/IGFBP1	4
BP	GO:0046879	hormone secretion	3/51	291/18903	0.043747	0.142086	GJA1/SPINK1/RBP4	3
BP	GO:0046660	female sex differentiation	2/51	124/18903	0.0441726	0.142086	TNFAIP6/RBP4	2
BP	GO:0072089	stem cell proliferation	2/51	124/18903	0.0441726	0.142086	SOX9/GJA1	2
BP	GO:0043280	positive regulation of cysteine-type endopeptidase activity involved in apoptotic process	2/51	125/18903	0.044815	0.142086	BCL2L10/SLC1A1	2
BP	GO:0048562	embryonic organ morphogenesis	3/51	294/18903	0.0448686	0.142086	SOX9/EFEMP1/RBP4	3
BP	GO:0032411	positive regulation of transporter activity	2/51	126/18903	0.0454609	0.143413	FXYD2/PDZK1	2
BP	GO:0038127	ERBB signaling pathway	2/51	126/18903	0.0454609	0.143413	SOX9/EFEMP1	2
BP	GO:0001666	response to hypoxia	3/51	296/18903	0.0456243	0.143716	KCNK2/PENK/DPP4	3
BP	GO:0001704	formation of primary germ layer	2/51	127/18903	0.0461102	0.145034	GJA1/LAMB3	2
BP	GO:0045471	response to ethanol	2/51	128/18903	0.0467631	0.145517	SPINK1/PENK	2
BP	GO:0009914	hormone transport	3/51	300/18903	0.0471548	0.145517	GJA1/SPINK1/RBP4	3
BP	GO:2000027	regulation of animal organ morphogenesis	2/51	129/18903	0.0474193	0.145517	RSPO3/SOX9	2
BP	GO:0048646	anatomical structure formation involved in morphogenesis	7/51	1242/18903	0.0480105	0.146912	RSPO3/SOX9/GJA1/RBP4/C3/SLC1A1/LAMB3	7
BP	GO:1901652	response to peptide	4/51	509/18903	0.0480876	0.146938	GJA1/EDNRB/IGFBP1/SPINK1	4
BP	GO:0008284	positive regulation of cell population proliferation	6/51	986/18903	0.0485039	0.147999	COMP/SOX9/GJA1/EDNRB/SPINK1/DPP4	6
BP	GO:0051047	positive regulation of secretion	3/51	304/18903	0.0487106	0.148418	EDNRB/SPINK1/RBP4	3
BP	GO:0006639	acylglycerol metabolic process	2/51	132/18903	0.0494083	0.148775	LIPC/C3	2
BP	GO:0048565	digestive tract development	2/51	132/18903	0.0494083	0.148775	SOX9/EDNRB	2
BP	GO:0006638	neutral lipid metabolic process	2/51	133/18903	0.050078	0.148775	LIPC/C3	2
BP	GO:0006022	aminoglycan metabolic process	2/51	134/18903	0.050751	0.150358	TNFAIP6/EDNRB	2
BP	GO:0006612	protein targeting to membrane	2/51	134/18903	0.050751	0.150358	PDZK1/SLC1A1	2
BP	GO:0030162	regulation of proteolysis	5/51	750/18903	0.0508603	0.150474	GAS1/SPINK1/BCL2L10/C3/SLC1A1	5
BP	GO:0042063	gliogenesis	3/51	310/18903	0.0510916	0.150949	SOX9/PENK/DNER	3
BP	GO:0006650	glycerophospholipid metabolic process	3/51	311/18903	0.0514939	0.151928	IMPA2/LIPC/PLA2G2A	3
BP	GO:0008015	blood circulation	4/51	524/18903	0.0524823	0.15274	COMP/GJA1/EDNRB/SLC1A1	4
BP	GO:0019932	second-messenger-mediated signaling	3/51	314/18903	0.0527102	0.152781	SOX9/EDNRB/SPINK1	3
BP	GO:0007167	enzyme-linked receptor protein signaling pathway	6/51	1010/18903	0.0533972	0.154563	DOK5/COMP/SOX9/TNFAIP6/EFEMP1/IGFBP1	6
BP	GO:0007281	germ cell development	3/51	316/18903	0.0535288	0.154735	TNFAIP6/SPINK1/PAEP	3
BP	GO:0008203	cholesterol metabolic process	2/51	139/18903	0.054165	0.156153	LIPC/CYP2C9	2
BP	GO:0008277	regulation of G protein-coupled receptor signaling pathway	2/51	139/18903	0.054165	0.156153	RGS20/C3	2
BP	GO:0072001	renal system development	3/51	318/18903	0.0543536	0.156353	SOX9/EDNRB/RBP4	3
BP	GO:0007186	G protein-coupled receptor signaling pathway	7/51	1278/18903	0.0545064	0.156353	RGS20/SST/EDNRB/KCNK2/PENK/C3/GAST	7
BP	GO:0045667	regulation of osteoblast differentiation	2/51	141/18903	0.055553	0.156985	SOX9/TNFAIP6	2
BP	GO:0090090	negative regulation of canonical Wnt signaling pathway	2/51	141/18903	0.055553	0.156985	SOX9/IGFBP1	2
BP	GO:0030334	regulation of cell migration	6/51	1025/18903	0.0566054	0.158957	SOX9/TNFAIP6/GJA1/SST/LBP/DPP4	6
BP	GO:0055123	digestive system development	2/51	143/18903	0.0569536	0.158957	SOX9/EDNRB	2
BP	GO:2001056	positive regulation of cysteine-type endopeptidase activity	2/51	143/18903	0.0569536	0.158957	BCL2L10/SLC1A1	2
BP	GO:0046394	carboxylic acid biosynthetic process	3/51	326/18903	0.0577142	0.158957	ACMSD/LIPC/CYP2C9	3
BP	GO:0016053	organic acid biosynthetic process	3/51	328/18903	0.0585696	0.160841	ACMSD/LIPC/CYP2C9	3
BP	GO:0071496	cellular response to external stimulus	3/51	328/18903	0.0585696	0.160841	SOX9/CDA/PENK	3
BP	GO:0072073	kidney epithelium development	2/51	146/18903	0.0590776	0.161199	SOX9/EDNRB	2
BP	GO:0006865	amino acid transport	2/51	147/18903	0.0597917	0.161199	GJA1/SLC1A1	2
BP	GO:0035296	regulation of tube diameter	2/51	147/18903	0.0597917	0.161199	COMP/EDNRB	2
BP	GO:0051592	response to calcium ion	2/51	147/18903	0.0597917	0.161199	SYT13/PENK	2
BP	GO:0097746	blood vessel diameter maintenance	2/51	147/18903	0.0597917	0.161199	COMP/EDNRB	2
BP	GO:0106106	cold-induced thermogenesis	2/51	147/18903	0.0597917	0.161199	PPARGC1A/GJA1	2
BP	GO:0120161	regulation of cold-induced thermogenesis	2/51	147/18903	0.0597917	0.161199	PPARGC1A/GJA1	2
BP	GO:0009617	response to bacterium	5/51	786/18903	0.0598924	0.161199	EDNRB/LBP/PENK/C3/PLA2G2A	5
BP	GO:0035150	regulation of tube size	2/51	148/18903	0.0605088	0.161407	COMP/EDNRB	2
BP	GO:0044272	sulfur compound biosynthetic process	2/51	148/18903	0.0605088	0.161407	PAPSS2/SLC1A1	2
BP	GO:0060548	negative regulation of cell death	6/51	1043/18903	0.0606086	0.161472	PPARGC1A/COMP/SOX9/EDNRB/BCL2L10/SLC1A1	6
BP	GO:0008285	negative regulation of cell population proliferation	5/51	790/18903	0.0609498	0.162028	PPARGC1A/SOX9/SST/KCNK2/RBP4	5
BP	GO:0009966	regulation of signal transduction	13/51	3075/18903	0.0609684	0.162028	RSPO3/GAS1/RGS20/DOK5/SOX9/TNFAIP6/GJA1/IGFBP1/SPINK1/BCL2L10/LBP/C3/PLA2G2A	13
BP	GO:1902652	secondary alcohol metabolic process	2/51	149/18903	0.061229	0.162389	LIPC/CYP2C9	2
BP	GO:0008219	cell death	10/51	2166/18903	0.0612561	0.162389	GAS1/PPARGC1A/COMP/SOX9/SST/EDNRB/KCNK2/BCL2L10/SLC1A1/PAEP	10
BP	GO:0016042	lipid catabolic process	3/51	336/18903	0.0620516	0.162706	LIPC/AKR1B10/PLA2G2A	3
BP	GO:0030111	regulation of Wnt signaling pathway	3/51	336/18903	0.0620516	0.162706	RSPO3/SOX9/IGFBP1	3
BP	GO:0032386	regulation of intracellular transport	3/51	336/18903	0.0620516	0.162706	GAS1/PDZK1/SLC1A1	3
BP	GO:0051604	protein maturation	3/51	336/18903	0.0620516	0.162706	GAS1/COMP/DPP4	3
BP	GO:0006950	response to stress	16/51	4044/18903	0.0627773	0.162706	PAPSS2/PPARGC1A/COMP/TNFAIP6/SST/EDNRB/KCNK2/BCL2L10/LBP/PENK/C3/TSPAN8/PLA2G2A/DPP4/GPX3/SLC1A1	16
BP	GO:0006790	sulfur compound metabolic process	3/51	338/18903	0.0629371	0.162815	PAPSS2/EDNRB/SLC1A1	3
BP	GO:0032496	response to lipopolysaccharide	3/51	339/18903	0.063382	0.163636	EDNRB/LBP/PENK	3
BP	GO:0072006	nephron development	2/51	152/18903	0.063407	0.163636	SOX9/EDNRB	2
BP	GO:0048878	chemical homeostasis	6/51	1060/18903	0.0645436	0.164877	PPARGC1A/CA12/LIPC/EDNRB/RBP4/SLC1A1	6
BP	GO:0007584	response to nutrient	2/51	154/18903	0.0648737	0.164877	SST/PENK	2
BP	GO:0016125	sterol metabolic process	2/51	154/18903	0.0648737	0.164877	LIPC/CYP2C9	2
BP	GO:0043524	negative regulation of neuron apoptotic process	2/51	154/18903	0.0648737	0.164877	PPARGC1A/SLC1A1	2
BP	GO:0050905	neuromuscular process	2/51	154/18903	0.0648737	0.164877	COMP/PENK	2
BP	GO:1905039	carboxylic acid transmembrane transport	2/51	155/18903	0.0656113	0.16534	SLC16A7/SLC1A1	2
BP	GO:1903530	regulation of secretion by cell	4/51	566/18903	0.0659259	0.165938	GJA1/SPINK1/RBP4/SYT13	4
BP	GO:0062197	cellular response to chemical stress	3/51	345/18903	0.0660829	0.166138	PPARGC1A/PENK/SLC1A1	3
BP	GO:1903825	organic acid transmembrane transport	2/51	156/18903	0.0663518	0.166618	SLC16A7/SLC1A1	2
BP	GO:0019216	regulation of lipid metabolic process	3/51	347/18903	0.0669949	0.167499	PPARGC1A/SOX9/C3	3
BP	GO:0007292	female gamete generation	2/51	159/18903	0.0685901	0.169068	TNFAIP6/BCL2L10	2
BP	GO:0006936	muscle contraction	3/51	351/18903	0.0688365	0.16948	COMP/GJA1/EDNRB	3
BP	GO:0045861	negative regulation of proteolysis	3/51	352/18903	0.0693005	0.170138	GAS1/SPINK1/C3	3
BP	GO:1902600	proton transmembrane transport	2/51	160/18903	0.0693418	0.170138	SLC15A1/FXYD2	2
BP	GO:1990845	adaptive thermogenesis	2/51	160/18903	0.0693418	0.170138	PPARGC1A/GJA1	2
BP	GO:0046434	organophosphate catabolic process	2/51	161/18903	0.0700962	0.170377	IMPA2/LIPC	2
BP	GO:0006633	fatty acid biosynthetic process	2/51	164/18903	0.0723758	0.1737	LIPC/CYP2C9	2
BP	GO:0009306	protein secretion	3/51	359/18903	0.0725889	0.1737	COMP/EDNRB/RBP4	3
BP	GO:0001655	urogenital system development	3/51	360/18903	0.0730644	0.1737	SOX9/EDNRB/RBP4	3
BP	GO:0002237	response to molecule of bacterial origin	3/51	360/18903	0.0730644	0.1737	EDNRB/LBP/PENK	3
BP	GO:0035592	establishment of protein localization to extracellular region	3/51	360/18903	0.0730644	0.1737	COMP/EDNRB/RBP4	3
BP	GO:0006915	apoptotic process	9/51	1941/18903	0.0732117	0.173858	GAS1/PPARGC1A/COMP/SOX9/SST/EDNRB/BCL2L10/SLC1A1/PAEP	9
BP	GO:0003205	cardiac chamber development	2/51	167/18903	0.0746795	0.175766	KCNK2/RBP4	2
BP	GO:0030509	BMP signaling pathway	2/51	167/18903	0.0746795	0.175766	COMP/TNFAIP6	2
BP	GO:0044057	regulation of system process	4/51	594/18903	0.0758057	0.176496	GJA1/EDNRB/SPINK1/SLC1A1	4
BP	GO:0009117	nucleotide metabolic process	4/51	597/18903	0.076907	0.178101	PAPSS2/PPARGC1A/ACMSD/CDA	4
BP	GO:0030336	negative regulation of cell migration	3/51	368/18903	0.076919	0.178101	TNFAIP6/GJA1/DPP4	3
BP	GO:0071692	protein localization to extracellular region	3/51	368/18903	0.076919	0.178101	COMP/EDNRB/RBP4	3
BP	GO:1901135	carbohydrate derivative metabolic process	6/51	1111/18903	0.0772498	0.178101	PAPSS2/PPARGC1A/TNFAIP6/CDA/AKR1B10/EDNRB	6
BP	GO:0006954	inflammatory response	5/51	848/18903	0.0774888	0.178101	TNFAIP6/EDNRB/LBP/C3/PLA2G2A	5
BP	GO:1904064	positive regulation of cation transmembrane transport	2/51	171/18903	0.0777875	0.178101	FXYD2/PDZK1	2
BP	GO:1901653	cellular response to peptide	3/51	373/18903	0.0793735	0.181092	GJA1/IGFBP1/SPINK1	3
BP	GO:0006753	nucleoside phosphate metabolic process	4/51	605/18903	0.0798837	0.181092	PAPSS2/PPARGC1A/ACMSD/CDA	4
BP	GO:0010950	positive regulation of endopeptidase activity	2/51	174/18903	0.0801452	0.181092	BCL2L10/SLC1A1	2
BP	GO:0030178	negative regulation of Wnt signaling pathway	2/51	174/18903	0.0801452	0.181092	SOX9/IGFBP1	2
BP	GO:0031214	biomineral tissue development	2/51	174/18903	0.0801452	0.181092	COMP/SOX9	2
BP	GO:0007507	heart development	4/51	607/18903	0.0806369	0.181433	SOX9/GJA1/KCNK2/RBP4	4
BP	GO:0048660	regulation of smooth muscle cell proliferation	2/51	175/18903	0.0809361	0.181901	PPARGC1A/GJA1	2
BP	GO:0071396	cellular response to lipid	4/51	608/18903	0.0810148	0.181901	SOX9/EDNRB/LBP/PENK	4
BP	GO:0009790	embryo development	6/51	1130/18903	0.0823289	0.18341	RSPO3/SOX9/EFEMP1/GJA1/RBP4/LAMB3	6
BP	GO:0002697	regulation of immune effector process	3/51	379/18903	0.0823643	0.18341	RBP4/LBP/C3	3
BP	GO:0061025	membrane fusion	2/51	177/18903	0.0825253	0.18341	SYT13/DPP4	2
BP	GO:0010941	regulation of cell death	8/51	1698/18903	0.0832861	0.18381	GAS1/PPARGC1A/COMP/SOX9/EDNRB/KCNK2/BCL2L10/SLC1A1	8
BP	GO:0048736	appendage development	2/51	178/18903	0.0833236	0.18381	COMP/SOX9	2
BP	GO:0060173	limb development	2/51	178/18903	0.0833236	0.18381	COMP/SOX9	2
BP	GO:0048659	smooth muscle cell proliferation	2/51	179/18903	0.0841242	0.185004	PPARGC1A/GJA1	2
BP	GO:0048771	tissue remodeling	2/51	179/18903	0.0841242	0.185004	RSPO3/GJA1	2
BP	GO:0090276	regulation of peptide hormone secretion	2/51	179/18903	0.0841242	0.185004	SPINK1/RBP4	2
BP	GO:2000146	negative regulation of cell motility	3/51	383/18903	0.0843853	0.185388	TNFAIP6/GJA1/DPP4	3
BP	GO:0012501	programmed cell death	9/51	2000/18903	0.0849003	0.186202	GAS1/PPARGC1A/COMP/SOX9/SST/EDNRB/BCL2L10/SLC1A1/PAEP	9
BP	GO:0048585	negative regulation of response to stimulus	8/51	1706/18903	0.0850739	0.186202	RGS20/SOX9/TNFAIP6/IGFBP1/SPINK1/BCL2L10/TSPAN8/DPP4	8
BP	GO:0110148	biomineralization	2/51	181/18903	0.0857327	0.186815	COMP/SOX9	2
BP	GO:0006935	chemotaxis	4/51	621/18903	0.0860096	0.187228	TNFAIP6/EDNRB/LBP/DPP4	4
BP	GO:0010648	negative regulation of cell communication	7/51	1424/18903	0.0864202	0.18777	RGS20/SOX9/TNFAIP6/GJA1/IGFBP1/SPINK1/BCL2L10	7
BP	GO:0002791	regulation of peptide secretion	2/51	182/18903	0.0865405	0.18777	SPINK1/RBP4	2
BP	GO:0042330	taxis	4/51	623/18903	0.0867913	0.18777	TNFAIP6/EDNRB/LBP/DPP4	4
BP	GO:0009628	response to abiotic stimulus	6/51	1148/18903	0.0873129	0.18777	SOX9/SST/KCNK2/PENK/DPP4/SLC1A1	6
BP	GO:0007219	Notch signaling pathway	2/51	183/18903	0.0873506	0.18777	SOX9/DNER	2
BP	GO:0006644	phospholipid metabolic process	3/51	389/18903	0.087457	0.18777	IMPA2/LIPC/PLA2G2A	3
BP	GO:0023057	negative regulation of signaling	7/51	1430/18903	0.0879253	0.187773	RGS20/SOX9/TNFAIP6/GJA1/IGFBP1/SPINK1/BCL2L10	7
BP	GO:0090087	regulation of peptide transport	2/51	184/18903	0.088163	0.188093	SPINK1/RBP4	2
BP	GO:0015698	inorganic anion transport	2/51	186/18903	0.0897947	0.191193	ABCC3/SLC1A1	2
BP	GO:0034767	positive regulation of ion transmembrane transport	2/51	186/18903	0.0897947	0.191193	FXYD2/PDZK1	2
BP	GO:0048513	animal organ development	14/51	3591/18903	0.0904162	0.191564	RSPO3/PAPSS2/PPARGC1A/COMP/SOX9/TNFAIP6/EFEMP1/GJA1/EDNRB/KCNK2/RBP4/SLC1A1/LAMB3/DNER	14
BP	GO:0030324	lung development	2/51	187/18903	0.090614	0.191794	SOX9/RBP4	2
BP	GO:0006006	glucose metabolic process	2/51	188/18903	0.0914355	0.192771	PPARGC1A/RBP4	2
BP	GO:0010721	negative regulation of cell development	2/51	188/18903	0.0914355	0.192771	EDNRB/PAEP	2
BP	GO:0030308	negative regulation of cell growth	2/51	188/18903	0.0914355	0.192771	GJA1/CDA	2
BP	GO:0061138	morphogenesis of a branching epithelium	2/51	188/18903	0.0914355	0.192771	RSPO3/SOX9	2
BP	GO:0007286	spermatid development	2/51	189/18903	0.0922593	0.193847	SPINK1/PAEP	2
BP	GO:0030323	respiratory tube development	2/51	191/18903	0.0939134	0.195874	SOX9/RBP4	2
BP	GO:0055001	muscle cell development	2/51	191/18903	0.0939134	0.195874	COMP/DNER	2
BP	GO:0007169	transmembrane receptor protein tyrosine kinase signaling pathway	4/51	642/18903	0.0943927	0.195914	DOK5/SOX9/EFEMP1/IGFBP1	4
BP	GO:0048839	inner ear development	2/51	193/18903	0.0955763	0.196473	SOX9/KCNK2	2
BP	GO:0010952	positive regulation of peptidase activity	2/51	194/18903	0.0964109	0.197998	BCL2L10/SLC1A1	2
BP	GO:2000026	regulation of multicellular organismal development	7/51	1467/18903	0.0975433	0.198657	COMP/SOX9/TNFAIP6/EFEMP1/KCNK2/RBP4/C3	7
BP	GO:0007369	gastrulation	2/51	196/18903	0.0980866	0.19896	GJA1/LAMB3	2
BP	GO:0045664	regulation of neuron differentiation	2/51	196/18903	0.0980866	0.19896	SOX9/EDNRB	2
BP	GO:0048515	spermatid differentiation	2/51	196/18903	0.0980866	0.19896	SPINK1/PAEP	2
CC	GO:0005576	extracellular region	31/54	4648/19869	7.96068701948801e-08	1.49660915966375e-05	RSPO3/GLT1D1/MLPH/COMP/TNFAIP6/EFEMP1/LIPC/CDA/TEX101/AOX1/SST/FXYD2/AKR1B10/IGFBP1/SBSN/SPINK1/RBP4/PDZK1/LBP/PENK/C3/HABP2/TSPAN8/PLA2G2A/DPP4/GPX3/SLC1A1/LAMB3/PAEP/TCN1/GAST	31
CC	GO:0005615	extracellular space	24/54	3652/19869	9.21094738494805e-06	0.000865829	MLPH/COMP/TNFAIP6/EFEMP1/LIPC/AOX1/SST/FXYD2/IGFBP1/SBSN/SPINK1/RBP4/PDZK1/LBP/C3/HABP2/TSPAN8/PLA2G2A/DPP4/GPX3/SLC1A1/PAEP/TCN1/GAST	24
CC	GO:0031982	vesicle	24/54	4146/19869	8.19513099841687e-05	0.00513562	MLPH/COMP/TNFAIP6/EFEMP1/GJA1/CDA/TEX101/AOX1/FXYD2/SBSN/SPINK1/RBP4/PDZK1/SYT13/LBP/PENK/C3/TSPAN8/PLA2G2A/DPP4/GPX3/SLC1A1/TCN1/DNER	24
CC	GO:0070062	extracellular exosome	16/54	2210/19869	0.000175796	0.00607281	MLPH/COMP/EFEMP1/AOX1/FXYD2/SBSN/SPINK1/RBP4/PDZK1/LBP/C3/TSPAN8/PLA2G2A/DPP4/GPX3/SLC1A1	16
CC	GO:0045121	membrane raft	6/54	326/19869	0.000248015	0.00607281	GJA1/TEX101/EDNRB/PDZK1/DPP4/SLC1A1	6
CC	GO:0098857	membrane microdomain	6/54	327/19869	0.000252128	0.00607281	GJA1/TEX101/EDNRB/PDZK1/DPP4/SLC1A1	6
CC	GO:1903561	extracellular vesicle	16/54	2307/19869	0.000289276	0.00607281	MLPH/COMP/EFEMP1/AOX1/FXYD2/SBSN/SPINK1/RBP4/PDZK1/LBP/C3/TSPAN8/PLA2G2A/DPP4/GPX3/SLC1A1	16
CC	GO:0043230	extracellular organelle	16/54	2308/19869	0.000290719	0.00607281	MLPH/COMP/EFEMP1/AOX1/FXYD2/SBSN/SPINK1/RBP4/PDZK1/LBP/C3/TSPAN8/PLA2G2A/DPP4/GPX3/SLC1A1	16
CC	GO:0065010	extracellular membrane-bounded organelle	16/54	2308/19869	0.000290719	0.00607281	MLPH/COMP/EFEMP1/AOX1/FXYD2/SBSN/SPINK1/RBP4/PDZK1/LBP/C3/TSPAN8/PLA2G2A/DPP4/GPX3/SLC1A1	16
CC	GO:1904724	tertiary granule lumen	3/54	55/19869	0.000450472	0.00808263	TNFAIP6/CDA/TCN1	3
CC	GO:0016324	apical plasma membrane	6/54	368/19869	0.00047292	0.00808263	SLC15A1/GJA1/KCNK2/PDZK1/DPP4/SLC1A1	6
CC	GO:0045177	apical part of cell	6/54	435/19869	0.00113019	0.0177064	SLC15A1/GJA1/KCNK2/PDZK1/DPP4/SLC1A1	6
CC	GO:0098590	plasma membrane region	10/54	1250/19869	0.00176933	0.0255872	SLC15A1/GJA1/SLC16A7/TEX101/KCNK2/ABCC3/PDZK1/CYS1/DPP4/SLC1A1	10
CC	GO:0031226	intrinsic component of plasma membrane	12/54	1794/19869	0.00269718	0.0362192	GAS1/SLC15A1/GJA1/SLC16A7/TEX101/FXYD2/EDNRB/KCNK2/ABCC3/SYT13/TSPAN8/SLC1A1	12
CC	GO:0043679	axon terminus	3/54	115/19869	0.00377983	0.0473738	KCNK2/PENK/SLC1A1	3
CC	GO:0097386	glial cell projection	2/54	38/19869	0.00478715	0.056249	KCNK2/SLC1A1	2
CC	GO:0044306	neuron projection terminus	3/54	131/19869	0.00543691	0.0601258	KCNK2/PENK/SLC1A1	3
CC	GO:0099503	secretory vesicle	8/54	1041/19869	0.00673875	0.0703825	TNFAIP6/CDA/TEX101/SYT13/PENK/C3/PLA2G2A/TCN1	8
CC	GO:0030141	secretory granule	7/54	872/19869	0.0089894	0.0889477	TNFAIP6/CDA/TEX101/PENK/C3/PLA2G2A/TCN1	7
CC	GO:0070820	tertiary granule	3/54	164/19869	0.0100658	0.0893208	TNFAIP6/CDA/TCN1	3
CC	GO:0005788	endoplasmic reticulum lumen	4/54	312/19869	0.010187	0.0893208	LIPC/IGFBP1/PENK/C3	4
CC	GO:0043025	neuronal cell body	5/54	497/19869	0.0110928	0.0893208	SST/KCNK2/PENK/SLC1A1/DNER	5
CC	GO:0034774	secretory granule lumen	4/54	322/19869	0.011337	0.0893208	CDA/PENK/C3/TCN1	4
CC	GO:0060205	cytoplasmic vesicle lumen	4/54	325/19869	0.0116977	0.0893208	CDA/PENK/C3/TCN1	4
CC	GO:0031983	vesicle lumen	4/54	327/19869	0.0119422	0.0893208	CDA/PENK/C3/TCN1	4
CC	GO:0046658	anchored component of plasma membrane	2/54	62/19869	0.0123529	0.0893208	GAS1/TEX101	2
CC	GO:0005887	integral component of plasma membrane	10/54	1713/19869	0.0158816	0.105011	SLC15A1/GJA1/SLC16A7/FXYD2/EDNRB/KCNK2/ABCC3/SYT13/TSPAN8/SLC1A1	10
CC	GO:0044297	cell body	5/54	565/19869	0.018391	0.110879	SST/KCNK2/PENK/SLC1A1/DNER	5
CC	GO:0005783	endoplasmic reticulum	11/54	2020/19869	0.0183983	0.110879	GJA1/LIPC/CYP3A5/KCNK2/IGFBP1/BCL2L10/PENK/C3/PLA2G2A/SLC1A1/CYP2C9	11
CC	GO:0036477	somatodendritic compartment	6/54	849/19869	0.0270447	0.154073	MLPH/SST/KCNK2/PENK/SLC1A1/DNER	6
CC	GO:0005903	brush border	2/54	102/19869	0.0314106	0.154928	SLC15A1/PDZK1	2
CC	GO:0031410	cytoplasmic vesicle	12/54	2479/19869	0.0317128	0.154928	TNFAIP6/GJA1/CDA/TEX101/SYT13/PENK/C3/PLA2G2A/DPP4/SLC1A1/TCN1/DNER	12
CC	GO:0097708	intracellular vesicle	12/54	2482/19869	0.0319757	0.154928	TNFAIP6/GJA1/CDA/TEX101/SYT13/PENK/C3/PLA2G2A/DPP4/SLC1A1/TCN1/DNER	12
CC	GO:0012505	endomembrane system	19/54	4715/19869	0.0383484	0.167171	RGS20/TNFAIP6/GJA1/LIPC/CDA/TEX101/CYP3A5/EDNRB/KCNK2/IGFBP1/BCL2L10/SYT13/PENK/C3/PLA2G2A/SLC1A1/TCN1/DNER/CYP2C9	19
CC	GO:0150034	distal axon	3/54	278/19869	0.0398415	0.167171	KCNK2/PENK/SLC1A1	3
CC	GO:1904813	ficolin-1-rich granule lumen	2/54	124/19869	0.0447858	0.179828	TNFAIP6/CDA	2
CC	GO:0009986	cell surface	6/54	962/19869	0.045489	0.179828	KCNK2/LBP/C3/TSPAN8/DPP4/SLC1A1	6
MF	GO:0005102	signaling receptor binding	15/52	1565/18432	1.76261064207973e-05	0.00585187	RSPO3/PPARGC1A/COMP/EFEMP1/SST/EDNRB/IGFBP1/PDZK1/LBP/PENK/C3/TSPAN8/DPP4/DNER/GAST	15
MF	GO:0042937	tripeptide transmembrane transporter activity	2/52	6/18432	0.000116252	0.0192978	SLC15A1/GJA1	2
MF	GO:0035673	oligopeptide transmembrane transporter activity	2/52	11/18432	0.00042242	0.0296143	SLC15A1/GJA1	2
MF	GO:1901618	organic hydroxy compound transmembrane transporter activity	3/52	53/18432	0.000449104	0.0296143	SLC16A7/ABCC3/RBP4	3
MF	GO:1901682	sulfur compound transmembrane transporter activity	3/52	55/18432	0.000500961	0.0296143	GJA1/ABCC3/SLC1A1	3
MF	GO:0005539	glycosaminoglycan binding	5/52	237/18432	0.000535198	0.0296143	RSPO3/COMP/TNFAIP6/LIPC/HABP2	5
MF	GO:0005509	calcium ion binding	8/52	710/18432	0.000782046	0.0332262	COMP/TNFAIP6/EFEMP1/BCL2L10/SYT13/HABP2/PLA2G2A/DNER	8
MF	GO:1904680	peptide transmembrane transporter activity	2/52	15/18432	0.000800631	0.0332262	SLC15A1/GJA1	2
MF	GO:0070330	aromatase activity	2/52	25/18432	0.00224661	0.082875	CYP3A5/CYP2C9	2
MF	GO:0042887	amide transmembrane transporter activity	2/52	36/18432	0.00462535	0.139526	SLC15A1/GJA1	2
MF	GO:0005179	hormone activity	3/52	122/18432	0.00493716	0.139526	SST/PENK/GAST	3
MF	GO:0008395	steroid hydroxylase activity	2/52	38/18432	0.00514277	0.139526	CYP3A5/CYP2C9	2
MF	GO:0016712	oxidoreductase activity acting on paired donors with incorporation or reduction of molecular oxygen reduced flavin or flavoprotein as one donor and incorporation of one atom of oxygen	2/52	40/18432	0.00568558	0.139526	CYP3A5/CYP2C9	2
MF	GO:0002020	protease binding	3/52	139/18432	0.00708282	0.139526	COMP/BCL2L10/DPP4	3
MF	GO:0022853	active ion transmembrane transporter activity	4/52	278/18432	0.00777172	0.139526	SLC15A1/SLC16A7/ABCC3/SLC1A1	4
MF	GO:0016903	oxidoreductase activity acting on the aldehyde or oxo group of donors	2/52	47/18432	0.00778117	0.139526	AOX1/AKR1B10	2
MF	GO:0015293	symporter activity	3/52	145/18432	0.00795291	0.139526	SLC15A1/SLC16A7/SLC1A1	3
MF	GO:0046906	tetrapyrrole binding	3/52	149/18432	0.00856653	0.139526	CYP3A5/TCN1/CYP2C9	3
MF	GO:0001664	G protein-coupled receptor binding	4/52	289/18432	0.00888102	0.139526	RSPO3/EDNRB/PENK/C3	4
MF	GO:0052689	carboxylic ester hydrolase activity	3/52	152/18432	0.00904456	0.139526	TNFAIP6/LIPC/PLA2G2A	3
MF	GO:0005506	iron ion binding	3/52	153/18432	0.00920732	0.139526	AOX1/CYP3A5/CYP2C9	3
MF	GO:0008509	anion transmembrane transporter activity	4/52	303/18432	0.0104367	0.139526	GJA1/SLC16A7/ABCC3/SLC1A1	4
MF	GO:0046943	carboxylic acid transmembrane transporter activity	3/52	165/18432	0.0112951	0.139526	SLC16A7/ABCC3/SLC1A1	3
MF	GO:0005342	organic acid transmembrane transporter activity	3/52	166/18432	0.0114804	0.139526	SLC16A7/ABCC3/SLC1A1	3
MF	GO:0048018	receptor ligand activity	5/52	491/18432	0.0122141	0.139526	EFEMP1/SST/PENK/DPP4/GAST	5
MF	GO:0008201	heparin binding	3/52	171/18432	0.0124333	0.139526	RSPO3/COMP/LIPC	3
MF	GO:0008028	monocarboxylic acid transmembrane transporter activity	2/52	60/18432	0.0124472	0.139526	SLC16A7/ABCC3	2
MF	GO:0005201	extracellular matrix structural constituent	3/52	173/18432	0.0128269	0.139526	COMP/EFEMP1/LAMB3	3
MF	GO:0030546	signaling receptor activator activity	5/52	498/18432	0.0129222	0.139526	EFEMP1/SST/PENK/DPP4/GAST	5
MF	GO:0030276	clathrin binding	2/52	69/18432	0.0162343	0.139526	SYT13/DNER	2
MF	GO:0008514	organic anion transmembrane transporter activity	3/52	190/18432	0.0164605	0.139526	GJA1/SLC16A7/SLC1A1	3
MF	GO:0030545	signaling receptor regulator activity	5/52	546/18432	0.0185411	0.150138	EFEMP1/SST/PENK/DPP4/GAST	5
MF	GO:0008013	beta-catenin binding	2/52	87/18432	0.0250694	0.153328	SOX9/GJA1	2
MF	GO:0022804	active transmembrane transporter activity	4/52	417/18432	0.0298093	0.153328	SLC15A1/SLC16A7/ABCC3/SLC1A1	4
MF	GO:0015291	secondary active transmembrane transporter activity	3/52	246/18432	0.03214	0.153328	SLC15A1/SLC16A7/SLC1A1	3
MF	GO:0015075	ion transmembrane transporter activity	6/52	855/18432	0.0324892	0.153328	SLC15A1/GJA1/SLC16A7/KCNK2/ABCC3/SLC1A1	6
MF	GO:0004497	monooxygenase activity	2/52	104/18432	0.0348233	0.153328	CYP3A5/CYP2C9	2
MF	GO:0022857	transmembrane transporter activity	7/52	1118/18432	0.0365399	0.153328	SLC15A1/GJA1/SLC16A7/KCNK2/ABCC3/RBP4/SLC1A1	7
MF	GO:0004620	phospholipase activity	2/52	108/18432	0.0373014	0.153328	LIPC/PLA2G2A	2
MF	GO:0015294	solute:cation symporter activity	2/52	109/18432	0.0379313	0.153328	SLC15A1/SLC1A1	2
MF	GO:1901681	sulfur compound binding	3/52	270/18432	0.0406007	0.158582	RSPO3/COMP/LIPC	3
MF	GO:0042803	protein homodimerization activity	5/52	691/18432	0.0446145	0.163947	IMPA2/CDA/AOX1/BCL2L10/DPP4	5
MF	GO:0016298	lipase activity	2/52	130/18432	0.0520647	0.166919	LIPC/PLA2G2A	2
MF	GO:0005215	transporter activity	7/52	1225/18432	0.0551798	0.173746	SLC15A1/GJA1/SLC16A7/KCNK2/ABCC3/RBP4/SLC1A1	7
MF	GO:0016491	oxidoreductase activity	5/52	735/18432	0.0554732	0.173746	AOX1/CYP3A5/AKR1B10/GPX3/CYP2C9	5
MF	GO:0020037	heme binding	2/52	139/18432	0.0586151	0.175317	CYP3A5/CYP2C9	2
MF	GO:0019842	vitamin binding	2/52	149/18432	0.0662092	0.187876	RBP4/TCN1	2
MF	GO:0005178	integrin binding	2/52	156/18432	0.0717107	0.190703	COMP/TSPAN8	2
MF	GO:0046872	metal ion binding	17/52	4246/18432	0.0718007	0.190703	CA12/MLPH/ACMSD/COMP/TNFAIP6/EFEMP1/IMPA2/CDA/AOX1/CYP3A5/BCL2L10/SYT13/HABP2/PLA2G2A/SLC1A1/DNER/CYP2C9	17
MF	GO:0015103	inorganic anion transmembrane transporter activity	2/52	159/18432	0.0741131	0.192891	ABCC3/SLC1A1	2
MF	GO:0030674	protein-macromolecule adaptor activity	3/52	347/18432	0.0744485	0.192891	MLPH/FXYD2/PDZK1	3
MF	GO:0005319	lipid transporter activity	2/52	161/18432	0.075729	0.192891	ABCC3/RBP4	2
MF	GO:0043169	cation binding	17/52	4337/18432	0.0846429	0.197897	CA12/MLPH/ACMSD/COMP/TNFAIP6/EFEMP1/IMPA2/CDA/AOX1/CYP3A5/BCL2L10/SYT13/HABP2/PLA2G2A/SLC1A1/DNER/CYP2C9	17
MF	GO:0004252	serine-type endopeptidase activity	2/52	174/18432	0.0865011	0.198075	HABP2/DPP4	2
MF	GO:0046914	transition metal ion binding	6/52	1097/18432	0.0871736	0.19823	CA12/ACMSD/CDA/AOX1/CYP3A5/CYP2C9	6
