# Supplementary material for: Integrated transcriptomic analysis reveals dysregulated immune infiltration and pro-inflammatory cytokines in the secretory endometrium of recurrent implantation failure patients
Source: Life Med. 2024 Oct 21;3(5):lnae036. doi: 10.1093/lifemedi/lnae036 (PMC11749484; doi:10.1093/lifemedi/lnae036)
Supplement: lnae036_suppl_Supplementary_Tables_S6 [file lnae036_suppl_supplementary_tables_s6.xlsx]

## Sheet: Up-regulated
Table S6. KEGG enrichment analysis (RIF versus CTRL)
ID	Description	Gene Ratio	BgRatio	P Value	FDR	Gene ID	Count
hsa01100	Metabolic pathways	24/62	1544/8673	7.98e-05	0.0149275	5409/7108/255189/116255/5743/5288/2766/8395/7498/5145/222/1160/3291/249/5169/1592/2330/79814/155066/3158/956/283748/874/479	24
hsa00590	Arachidonic acid metabolism	4/62	61/8673	0.00091106	0.0851841	255189/5743/283748/874	4
hsa00230	Purine metabolism	5/62	128/8673	0.00213816	0.133279	2766/7498/5145/5169/956	5
hsa01232	Nucleotide metabolism	4/62	85/8673	0.00311155	0.145465	2766/7498/5169/956	4

## Sheet: Down-regulated
ID	Description	Gene Ratio	BgRatio	P Value	FDR	Gene ID	Count
hsa04974	Protein digestion and absorption	4/32	103/8673	0.000522449	0.0564244	6564/486/1803/6505	4
hsa00830	Retinol metabolism	3/32	68/8673	0.00194323	0.072142	316/1577/1559	3
hsa00982	Drug metabolism - cytochrome P450	3/32	72/8673	0.00228953	0.072142	316/1577/1559	3
hsa04971	Gastric acid secretion	3/32	76/8673	0.00267193	0.072142	6750/3776/2520	3
hsa00591	Linoleic acid metabolism	2/32	30/8673	0.0053791	0.116189	5320/1559	2
hsa01100	Metabolic pathways	12/32	1544/8673	0.00654326	0.117779	9060/771/130013/3613/3990/978/316/1577/57016/5320/2878/1559	12
hsa04024	cAMP signaling pathway	4/32	225/8673	0.00896873	0.138375	6662/6750/486/3776	4
hsa00380	Tryptophan metabolism	2/32	42/8673	0.0103579	0.139832	130013/316	2
