# Supplementary material for: Integrated transcriptomic analysis reveals dysregulated immune infiltration and pro-inflammatory cytokines in the secretory endometrium of recurrent implantation failure patients
Source: Life Med. 2024 Oct 21;3(5):lnae036. doi: 10.1093/lifemedi/lnae036 (PMC11749484; doi:10.1093/lifemedi/lnae036)
Supplement: lnae036_suppl_Supplementary_Tables_S7 [file lnae036_suppl_supplementary_tables_s7.xlsx]

## Sheet: Correlation
Table S7. The correlations between the abundance of four types of immune cells and expressions of hub genes.
Immune Cell	Gene Symbol	Cor R	Cor P Value
M1 macrophages	C3	0.472217	1.93403e-11
M1 macrophages	CYP2C9	0.44041	6.05675e-12
M1 macrophages	CYP3A5	0.427828	1.67656e-09
M1 macrophages	SST	0.308836	1.59891e-08
M1 macrophages	ATP12A	-0.24812	6.35423e-05
M1 macrophages	ENPP3	-0.309389	1.30632e-05
M1 macrophages	ENTPD3	-0.28199	6.30409e-05
M1 macrophages	GMPR	-0.380934	5.24114e-07
M1 macrophages	PDE6A	-0.376566	9.9087e-09
M1 macrophages	PTGS2	-0.362095	1.35387e-06
CD8+ T cells	C3	0.529652	1.00534e-12
CD8+ T cells	CYP2C9	0.402012	5.04252e-12
CD8+ T cells	CYP3A5	0.543928	2.37019e-17
CD8+ T cells	SST	0.426664	4.67779e-14
CD8+ T cells	ATP12A	-0.346846	1.09169e-08
CD8+ T cells	ENPP3	-0.529065	3.5966e-19
CD8+ T cells	ENTPD3	-0.470656	1.6208e-11
CD8+ T cells	GMPR	-0.670359	1.7276e-25
CD8+ T cells	PDE6A	-0.530421	2.2459e-17
CD8+ T cells	PTGS2	-0.608822	9.29637e-21
NK cells	C3	0.620568	9.63111e-20
NK cells	CYP2C9	0.57775	1.35089e-31
NK cells	CYP3A5	0.595298	8.28135e-22
NK cells	SST	0.458276	2.34161e-17
NK cells	ATP12A	-0.171332	0.0007201
NK cells	ENPP3	-0.328222	1.16412e-08
NK cells	ENTPD3	-0.374216	1.65882e-09
NK cells	GMPR	-0.456236	6.58229e-12
NK cells	PDE6A	-0.41709	9.37129e-13
NK cells	PTGS2	-0.485264	3.60439e-14
pDCs	C3	0.632491	6.30005e-23
pDCs	CYP2C9	0.456761	3.87872e-11
pDCs	CYP3A5	0.57474	6.42074e-16
pDCs	SST	0.392043	1.04712e-08
pDCs	ATP12A	-0.311853	1.56505e-06
pDCs	ENPP3	-0.434644	7.16114e-10
pDCs	ENTPD3	-0.407178	2.31816e-10
pDCs	GMPR	-0.521649	2.78322e-14
pDCs	PDE6A	-0.508912	2.06413e-11
pDCs	PTGS2	-0.534658	5.54832e-16
